# Supplementary material for: Modeling of the Nitric Oxide Transport in the Human Lungs
Source: Front Physiol. 2016 Jun 28;7:255. doi: 10.3389/fphys.2016.00255 (PMC4923225; doi:10.3389/fphys.2016.00255)
Supplement: Supplementary file 1 [file DataSheet1.zip]

Archive with 1 entries (1 files):
- Karamaoun_NO_Transport_Lungs (2).nb
