# Supplementary material for: Modeling of the Nitric Oxide Transport in the Human Lungs
Source: Front Physiol. 2016 Jun 28;7:255. doi: 10.3389/fphys.2016.00255 (PMC4923225; doi:10.3389/fphys.2016.00255)
Supplement: Supplementary file 1 [file DataSheet1.zip › Karamaoun_NO_Transport_Lungs (2).nb]

(* Content-type: application/vnd.wolfram.mathematica *)

(*** Wolfram Notebook File ***)
(* http://www.wolfram.com/nb *)

(* CreatedBy='Mathematica 9.0' *)

(*CacheID: 234*)
(* Internal cache information:
NotebookFileLineBreakTest
NotebookFileLineBreakTest
NotebookDataPosition[       157,          7]
NotebookDataLength[    203861,       5341]
NotebookOptionsPosition[    202702,       5299]
NotebookOutlinePosition[    203087,       5316]
CellTagsIndexPosition[    203044,       5313]
WindowFrame->Normal*)

(* Beginning of Notebook Content *)
Notebook[{
Cell[BoxData[{
 RowBox[{
  RowBox[{
   RowBox[{"Off", "[", 
    StyleBox[
     RowBox[{"NDSolve", "::", "ndsdtc"}], "MessageName"], "]"}], ";"}], "\n", 
  "\[IndentingNewLine]", 
  RowBox[{"(*", 
   RowBox[{
    RowBox[{
    "Morphometric", " ", "model", " ", "of", " ", "Weibel", " ", "and", " ", 
     "other", " ", "physical"}], ",", " ", 
    RowBox[{"chemical", " ", "and", " ", "biological", " ", "data"}]}], 
   "*)"}], "\[IndentingNewLine]"}], "\[IndentingNewLine]", 
 RowBox[{
  RowBox[{"L", " ", "=", " ", 
   RowBox[{"{", 
    RowBox[{
    "12", ",", "4.76", ",", "1.90", ",", "0.76", ",", "1.26", ",", "1.06", 
     ",", "0.9", ",", "0.76", ",", "0.64", ",", "0.54", ",", "0.46", ",", 
     "0.38", ",", "0.32", ",", "0.26", ",", "0.20", ",", "0.2", ",", "0.16", 
     ",", "0.14", ",", "0.12", ",", "0.1", ",", "0.08", ",", "0.06", ",", 
     "0.06", ",", "0.06"}], "}"}]}], ";"}], "\[IndentingNewLine]", 
 RowBox[{
  RowBox[{"\[CapitalOmega]0", " ", "=", " ", 
   RowBox[{"{", 
    RowBox[{
    "1.83", ",", "1.68", ",", "1.54", ",", "1.44", ",", "1.79", ",", "2.24", 
     ",", "2.86", ",", "3.68", ",", "5.02", ",", "6.9", ",", "9.67", ",", 
     "14.15", ",", "20.79", ",", "33.56", ",", "50.13", ",", "81.56", ",", 
     "130", ",", "249", ",", "530", ",", "1140", ",", "3069", ",", "6810", 
     ",", "15015", ",", "30155"}], "}"}]}], ";"}], "\[IndentingNewLine]", 
 RowBox[{
  RowBox[{"\[CapitalOmega]p0", "=", 
   RowBox[{"{", 
    RowBox[{
    "1.83", ",", "1.68", ",", "1.54", ",", "1.44", ",", "1.79", ",", "2.24", 
     ",", "2.86", ",", "3.68", ",", "5.02", ",", "6.9", ",", "9.67", ",", 
     "14.15", ",", "20.79", ",", "33.56", ",", "50.13", ",", "81.56", ",", 
     "130", ",", "217", ",", "385", ",", "683", ",", "1155", ",", "2324", ",",
      "4244", ",", "8516"}], "}"}]}], ";"}], "\[IndentingNewLine]", 
 RowBox[{
  RowBox[{"\[CapitalOmega]alv0", " ", "=", " ", 
   RowBox[{"\[CapitalOmega]0", " ", "-", " ", "\[CapitalOmega]p0"}]}], 
  ";"}], "\[IndentingNewLine]", 
 RowBox[{
  RowBox[{
   RowBox[{"V0", " ", "=", " ", 
    RowBox[{"Sum", "[", 
     RowBox[{
      RowBox[{
       RowBox[{"L", "[", 
        RowBox[{"[", "i", "]"}], "]"}], 
       RowBox[{"\[CapitalOmega]0", "[", 
        RowBox[{"[", "i", "]"}], "]"}]}], ",", 
      RowBox[{"{", 
       RowBox[{"i", ",", "1", ",", "24"}], "}"}]}], "]"}]}], ";"}], 
  "\[IndentingNewLine]"}], "\[IndentingNewLine]", 
 RowBox[{
  RowBox[{"\[Delta]E0", " ", "=", " ", 
   RowBox[{"N", "[", 
    RowBox[{"15", " ", 
     SuperscriptBox["10", 
      RowBox[{"-", "4"}]]}], "]"}]}], ";"}], "\[IndentingNewLine]", 
 RowBox[{
  RowBox[{"\[Delta]M0", " ", "=", " ", 
   RowBox[{"N", "[", 
    RowBox[{"30", " ", 
     SuperscriptBox["10", 
      RowBox[{"-", "4"}]]}], "]"}]}], ";"}], "\[IndentingNewLine]", 
 RowBox[{
  RowBox[{"dalv", " ", "=", " ", "0.02"}], ";"}], "\[IndentingNewLine]", 
 RowBox[{
  RowBox[{"DNOair", " ", "=", " ", "0.217"}], ";"}], "\[IndentingNewLine]", 
 RowBox[{
  RowBox[{"DNOt", " ", "=", " ", 
   RowBox[{"3.3", " ", 
    SuperscriptBox["10", 
     RowBox[{"-", "5"}]]}]}], ";"}], "\[IndentingNewLine]", 
 RowBox[{
  RowBox[{"k", " ", "=", " ", "2.00127"}], ";"}], "\[IndentingNewLine]", 
 RowBox[{
  RowBox[{"Pr", " ", "=", " ", 
   RowBox[{"5.17", " ", 
    SuperscriptBox["10", 
     RowBox[{"-", "12"}]]}]}], ";"}], "\[IndentingNewLine]", 
 RowBox[{
  RowBox[{"Palv", " ", "=", " ", 
   RowBox[{"3.167", " ", 
    SuperscriptBox["10", 
     RowBox[{"-", "6"}]]}]}], ";"}], "\[IndentingNewLine]", 
 RowBox[{
  RowBox[{"Ualv", " ", "=", " ", "1558"}], ";"}], "\[IndentingNewLine]", 
 RowBox[{
  RowBox[{"\[Lambda]", " ", "=", " ", 
   RowBox[{"1.64", "  ", 
    SuperscriptBox["10", 
     RowBox[{"-", "6"}]]}]}], ";"}], "\[IndentingNewLine]", 
 RowBox[{
  RowBox[{"\[Gamma]", " ", "=", " ", 
   RowBox[{"8.314", " ", 
    RowBox[{"(", 
     RowBox[{"273.15", " ", "+", " ", "37"}], ")"}], 
    FractionBox[
     SuperscriptBox["10", "6"], "101325"]}]}], ";"}]}], "Input",
 CellChangeTimes->{{3.666543098348701*^9, 3.6665430989977427`*^9}, 
   3.6665432224690332`*^9, {3.666783689090176*^9, 3.666783700422852*^9}, {
   3.6671131182909307`*^9, 3.667113160756785*^9}, {3.667113210870041*^9, 
   3.667113247245269*^9}, {3.667113749640506*^9, 3.667113754550436*^9}, {
   3.6671156089057617`*^9, 3.667115610575547*^9}, {3.6671244560168447`*^9, 
   3.667124498716527*^9}, {3.66737306820712*^9, 3.667373068280755*^9}}],

Cell[BoxData[
 RowBox[{
  StyleBox["\[IndentingNewLine]",
   FontSize->16,
   FontColor->RGBColor[0, 0, 1]], 
  RowBox[{
   RowBox[{"modunhealthylungs", "[", 
    RowBox[{"x1_", ",", "x2_", ",", "x3_", ",", "x4_", ",", "x5_"}], "]"}], 
   " ", ":=", "\[IndentingNewLine]", 
   RowBox[{"(", 
    StyleBox["\[IndentingNewLine]",
     FontSize->16,
     FontColor->RGBColor[0, 0, 1]], 
    StyleBox[
     RowBox[{"(*", 
      RowBox[{
      "Model", " ", "of", " ", "the", " ", "unhealthy", " ", "lungs"}], "*)"}],
     FontSize->16,
     FontColor->RGBColor[0, 0, 1]], "\[IndentingNewLine]", 
    RowBox[{"(*", 
     RowBox[{"Donn\[EAcute]es", " ", "de", " ", 
      RowBox[{"l", "'"}], "utilisateur"}], "*)"}], "\[IndentingNewLine]", 
    RowBox[{
     RowBox[{"Qin", " ", "=", " ", "500"}], ";", "\[IndentingNewLine]", 
     RowBox[{"tin", " ", "=", " ", "2"}], ";", "\[IndentingNewLine]", 
     RowBox[{"tbh", " ", "=", " ", "x2"}], ";", "\[IndentingNewLine]", 
     RowBox[{"Qex", " ", "=", " ", 
      RowBox[{"-", "x1"}]}], ";", "\[IndentingNewLine]", 
     RowBox[{"tex", " ", "=", " ", 
      RowBox[{
       RowBox[{"-", "Qin"}], " ", 
       FractionBox["tin", "Qex"]}]}], ";", "\[IndentingNewLine]", 
     "\[IndentingNewLine]", 
     RowBox[{"Mucusextend", " ", "=", " ", "19"}], ";", "\[IndentingNewLine]", 
     RowBox[{"Mucusthickness", " ", "=", " ", 
      RowBox[{"N", "[", 
       RowBox[{"x5", " ", 
        SuperscriptBox["10", 
         RowBox[{"-", "4"}]]}], "]"}]}], ";", "\[IndentingNewLine]", 
     RowBox[{"\[Delta]\[Mu]0", " ", "=", 
      RowBox[{"Join", "[", " ", 
       RowBox[{
        RowBox[{"Table", "[", 
         RowBox[{"Mucusthickness", ",", 
          RowBox[{"{", 
           RowBox[{"i", ",", "1", ",", "Mucusextend"}], "}"}]}], "]"}], ",", 
        RowBox[{"Table", "[", 
         RowBox[{"0", ",", 
          RowBox[{"{", 
           RowBox[{"i", ",", "1", ",", 
            RowBox[{"24", "-", "Mucusextend"}]}], "}"}]}], "]"}]}], "]"}]}], 
     ";", "\[IndentingNewLine]", 
     RowBox[{"BCextend", " ", "=", " ", "x3"}], ";", "\[IndentingNewLine]", 
     RowBox[{"BCampl", " ", "=", " ", "x4"}], ";", "\[IndentingNewLine]", 
     RowBox[{"\[Beta]", " ", "=", " ", 
      RowBox[{"Table", "[", 
       RowBox[{
        RowBox[{"If", "[", 
         RowBox[{
          RowBox[{
           RowBox[{"i", "\[LessEqual]", " ", "2"}], " ", "||", " ", 
           RowBox[{"i", " ", ">", " ", "BCextend"}]}], ",", "0", ",", 
          "BCampl"}], "]"}], ",", 
        RowBox[{"{", 
         RowBox[{"i", ",", "1", ",", "24"}], "}"}]}], "]"}]}], ";", 
     "\[IndentingNewLine]", "\[IndentingNewLine]", 
     RowBox[{"(*", 
      RowBox[{"Healthy", " ", "lungs", " ", "at", " ", "rest"}], "*)"}], 
     "\[IndentingNewLine]", 
     RowBox[{"RL0", " ", "=", " ", 
      RowBox[{"Table", "[", 
       RowBox[{
        RowBox[{"N", "[", 
         SqrtBox[
          FractionBox[
           RowBox[{"\[CapitalOmega]p0", "[", 
            RowBox[{"[", "i", "]"}], "]"}], 
           RowBox[{
            SuperscriptBox["2", 
             RowBox[{"i", "-", "1"}]], "\[Pi]"}]]], "]"}], ",", 
        RowBox[{"{", 
         RowBox[{"i", ",", "1", ",", "24"}], "}"}]}], "]"}]}], ";", 
     "\[IndentingNewLine]", 
     RowBox[{"RE0", " ", "=", " ", 
      RowBox[{"RL0", " ", "+", "\[Delta]E0"}]}], ";", "\[IndentingNewLine]", 
     RowBox[{"RM0", " ", "=", " ", 
      RowBox[{"RE0", "+", "\[Delta]M0"}]}], ";", "\[IndentingNewLine]", 
     "\[IndentingNewLine]", 
     RowBox[{"(*", 
      RowBox[{"Unhealthy", " ", "lungs", " ", "at", " ", "rest"}], "*)"}], 
     "\[IndentingNewLine]", 
     RowBox[{"R\[Mu]0", " ", "=", " ", 
      RowBox[{"RL0", " ", "-", " ", "\[Delta]\[Mu]0"}]}], ";", 
     "\[IndentingNewLine]", 
     RowBox[{"R\[Mu]", " ", "=", " ", 
      RowBox[{"Table", "[", 
       RowBox[{
        RowBox[{
         RowBox[{"R\[Mu]0", "[", 
          RowBox[{"[", "i", "]"}], "]"}], 
         SqrtBox[
          RowBox[{"1", "-", 
           RowBox[{"\[Beta]", "[", 
            RowBox[{"[", "i", "]"}], "]"}]}]]}], ",", 
        RowBox[{"{", 
         RowBox[{"i", ",", "1", ",", "24"}], "}"}]}], "]"}]}], ";", 
     "\[IndentingNewLine]", 
     RowBox[{"RL", " ", "=", " ", 
      RowBox[{"Table", "[", 
       RowBox[{
        SqrtBox[
         RowBox[{
          SuperscriptBox[
           RowBox[{"R\[Mu]", "[", 
            RowBox[{"[", "i", "]"}], "]"}], "2"], "+", 
          SuperscriptBox[
           RowBox[{"RL0", "[", 
            RowBox[{"[", "i", "]"}], "]"}], "2"], "-", 
          SuperscriptBox[
           RowBox[{"R\[Mu]0", "[", 
            RowBox[{"[", "i", "]"}], "]"}], "2"]}]], ",", 
        RowBox[{"{", 
         RowBox[{"i", ",", "1", ",", "24"}], "}"}]}], "]"}]}], ";", 
     "\[IndentingNewLine]", 
     RowBox[{"RE", " ", "=", "  ", 
      RowBox[{"Table", "[", 
       RowBox[{
        SqrtBox[
         RowBox[{
          SuperscriptBox[
           RowBox[{"RL", "[", 
            RowBox[{"[", "i", "]"}], "]"}], "2"], "+", 
          SuperscriptBox[
           RowBox[{"RE0", "[", 
            RowBox[{"[", "i", "]"}], "]"}], "2"], "-", 
          SuperscriptBox[
           RowBox[{"RL0", "[", 
            RowBox[{"[", "i", "]"}], "]"}], "2"]}]], ",", 
        RowBox[{"{", 
         RowBox[{"i", ",", "1", ",", "24"}], "}"}]}], "]"}]}], ";", 
     "\[IndentingNewLine]", 
     RowBox[{"RM", " ", "=", "  ", 
      RowBox[{"Table", "[", 
       RowBox[{
        SqrtBox[
         RowBox[{
          SuperscriptBox[
           RowBox[{"RE", "[", 
            RowBox[{"[", "i", "]"}], "]"}], "2"], "+", 
          SuperscriptBox[
           RowBox[{"RM0", "[", 
            RowBox[{"[", "i", "]"}], "]"}], "2"], "-", 
          SuperscriptBox[
           RowBox[{"RE0", "[", 
            RowBox[{"[", "i", "]"}], "]"}], "2"]}]], ",", 
        RowBox[{"{", 
         RowBox[{"i", ",", "1", ",", "24"}], "}"}]}], "]"}]}], ";", 
     "\[IndentingNewLine]", 
     RowBox[{"\[CapitalOmega]p", " ", "=", " ", 
      RowBox[{"Table", "[", 
       RowBox[{
        RowBox[{
         SuperscriptBox["2", 
          RowBox[{"i", "-", "1"}]], "\[Pi]", " ", 
         SuperscriptBox[
          RowBox[{"R\[Mu]", "[", 
           RowBox[{"[", "i", "]"}], "]"}], "2"]}], ",", 
        RowBox[{"{", 
         RowBox[{"i", ",", "1", ",", "24"}], "}"}]}], "]"}]}], ";", 
     "\[IndentingNewLine]", 
     RowBox[{"\[CapitalOmega]", " ", "=", " ", 
      RowBox[{"\[CapitalOmega]p", " ", "+", " ", "\[CapitalOmega]alv0"}]}], 
     ";", "\[IndentingNewLine]", 
     RowBox[{"V", " ", "=", " ", 
      RowBox[{"Sum", "[", 
       RowBox[{
        RowBox[{
         RowBox[{"\[CapitalOmega]", "[", 
          RowBox[{"[", "i", "]"}], "]"}], 
         RowBox[{"L", "[", 
          RowBox[{"[", "i", "]"}], "]"}]}], ",", 
        RowBox[{"{", 
         RowBox[{"i", ",", "1", ",", "24"}], "}"}]}], "]"}]}], ";", 
     "\[IndentingNewLine]", "\[IndentingNewLine]", 
     RowBox[{"(*", 
      RowBox[{"Lungs", " ", "during", " ", "inspiration"}], "*)"}], 
     "\[IndentingNewLine]", 
     RowBox[{"Dil", " ", "=", " ", 
      FractionBox[
       RowBox[{"Qin", " ", "tin"}], "V"]}], ";", "\[IndentingNewLine]", 
     RowBox[{"Table", "[", 
      RowBox[{
       RowBox[{
        RowBox[{
         RowBox[{"R\[Mu]insp", "[", "i", "]"}], "[", "\[Theta]_", "]"}], "=", 
        " ", 
        SqrtBox[
         FractionBox[
          RowBox[{
           RowBox[{"\[CapitalOmega]p", "[", 
            RowBox[{"[", "i", "]"}], "]"}], " ", 
           RowBox[{"(", 
            RowBox[{"1", "+", 
             RowBox[{"Dil", " ", "\[Theta]"}]}], ")"}]}], 
          RowBox[{
           SuperscriptBox["2", 
            RowBox[{"i", "-", "1"}]], "\[Pi]"}]]]}], ",", 
       RowBox[{"{", 
        RowBox[{"i", ",", "1", ",", "19"}], "}"}]}], "]"}], ";", 
     "\[IndentingNewLine]", 
     RowBox[{"Table", "[", 
      RowBox[{
       RowBox[{
        RowBox[{
         RowBox[{"RLinsp", "[", "i", "]"}], "[", "\[Theta]_", "]"}], " ", "=",
         " ", 
        RowBox[{"Simplify", "[", 
         SqrtBox[
          RowBox[{
           SuperscriptBox[
            RowBox[{
             RowBox[{"R\[Mu]insp", "[", "i", "]"}], "[", "\[Theta]", "]"}], 
            "2"], " ", "+", 
           SuperscriptBox[
            RowBox[{"RL", "[", 
             RowBox[{"[", "i", "]"}], "]"}], "2"], "-", 
           SuperscriptBox[
            RowBox[{"R\[Mu]", "[", 
             RowBox[{"[", "i", "]"}], "]"}], "2"], " "}]], "]"}]}], ",", 
       RowBox[{"{", 
        RowBox[{"i", ",", "1", ",", "19"}], "}"}]}], "]"}], ";", 
     "\[IndentingNewLine]", 
     RowBox[{"Table", "[", 
      RowBox[{
       RowBox[{
        RowBox[{
         RowBox[{"REinsp", "[", "i", "]"}], "[", "\[Theta]_", "]"}], " ", "=",
         " ", 
        RowBox[{"Simplify", "[", 
         SqrtBox[
          RowBox[{
           SuperscriptBox[
            RowBox[{
             RowBox[{"RLinsp", "[", "i", "]"}], "[", "\[Theta]", "]"}], "2"], 
           " ", "+", 
           SuperscriptBox[
            RowBox[{"RE", "[", 
             RowBox[{"[", "i", "]"}], "]"}], "2"], "-", 
           SuperscriptBox[
            RowBox[{"RL", "[", 
             RowBox[{"[", "i", "]"}], "]"}], "2"], " "}]], "]"}]}], ",", 
       RowBox[{"{", 
        RowBox[{"i", ",", "1", ",", "19"}], "}"}]}], "]"}], ";", 
     "\[IndentingNewLine]", 
     RowBox[{"Table", "[", 
      RowBox[{
       RowBox[{
        RowBox[{
         RowBox[{"RMinsp", "[", "i", "]"}], "[", "\[Theta]_", "]"}], " ", "=",
         " ", 
        RowBox[{"Simplify", "[", 
         SqrtBox[
          RowBox[{
           SuperscriptBox[
            RowBox[{
             RowBox[{"REinsp", "[", "i", "]"}], "[", "\[Theta]", "]"}], "2"], 
           " ", "+", 
           SuperscriptBox[
            RowBox[{"RM", "[", 
             RowBox[{"[", "i", "]"}], "]"}], "2"], "-", 
           SuperscriptBox[
            RowBox[{"RE", "[", 
             RowBox[{"[", "i", "]"}], "]"}], "2"], " "}]], "]"}]}], ",", 
       RowBox[{"{", 
        RowBox[{"i", ",", "1", ",", "19"}], "}"}]}], "]"}], ";", 
     "\[IndentingNewLine]", 
     RowBox[{"Table", "[", 
      RowBox[{
       RowBox[{
        RowBox[{
         RowBox[{"\[Delta]\[Mu]insp", "[", "i", "]"}], "[", "\[Theta]_", 
         "]"}], " ", "=", " ", 
        RowBox[{
         RowBox[{
          RowBox[{"RLinsp", "[", "i", "]"}], "[", "\[Theta]", "]"}], "-", 
         RowBox[{
          RowBox[{"R\[Mu]insp", "[", "i", "]"}], "[", "\[Theta]", "]"}]}]}], 
       ",", 
       RowBox[{"{", 
        RowBox[{"i", ",", "1", ",", "19"}], "}"}]}], "]"}], ";", 
     "\[IndentingNewLine]", 
     RowBox[{"Table", "[", 
      RowBox[{
       RowBox[{
        RowBox[{
         RowBox[{"\[Delta]Einsp", "[", "i", "]"}], "[", "\[Theta]_", "]"}], 
        " ", "=", " ", 
        RowBox[{
         RowBox[{
          RowBox[{"REinsp", "[", "i", "]"}], "[", "\[Theta]", "]"}], "-", 
         RowBox[{
          RowBox[{"RLinsp", "[", "i", "]"}], "[", "\[Theta]", "]"}]}]}], ",", 
       
       RowBox[{"{", 
        RowBox[{"i", ",", "1", ",", "19"}], "}"}]}], "]"}], ";", 
     "\[IndentingNewLine]", 
     RowBox[{"Table", "[", 
      RowBox[{
       RowBox[{
        RowBox[{
         RowBox[{"\[Delta]Minsp", "[", "i", "]"}], "[", "\[Theta]_", "]"}], 
        " ", "=", " ", 
        RowBox[{
         RowBox[{
          RowBox[{"RMinsp", "[", "i", "]"}], "[", "\[Theta]", "]"}], "-", 
         RowBox[{
          RowBox[{"REinsp", "[", "i", "]"}], "[", "\[Theta]", "]"}]}]}], ",", 
       
       RowBox[{"{", 
        RowBox[{"i", ",", "1", ",", "19"}], "}"}]}], "]"}], ";", 
     "\[IndentingNewLine]", 
     RowBox[{"Table", "[", 
      RowBox[{
       RowBox[{
        RowBox[{
         RowBox[{"Sairinsp", "[", "i", "]"}], "[", "\[Theta]_", "]"}], "=", 
        " ", 
        RowBox[{
         SuperscriptBox["2", 
          RowBox[{"i", "-", "1"}]], 
         RowBox[{"L", "[", 
          RowBox[{"[", "i", "]"}], "]"}], " ", "2", " ", "\[Pi]", " ", 
         RowBox[{
          RowBox[{"R\[Mu]insp", "[", "i", "]"}], "[", "\[Theta]", "]"}]}]}], 
       ",", 
       RowBox[{"{", 
        RowBox[{"i", ",", "1", ",", "19"}], "}"}]}], "]"}], ";", 
     "\[IndentingNewLine]", 
     RowBox[{"Table", "[", 
      RowBox[{
       RowBox[{
        RowBox[{
         RowBox[{"Sairinsp", "[", "i", "]"}], "[", "\[Theta]_", "]"}], "=", 
        " ", "0"}], ",", 
       RowBox[{"{", 
        RowBox[{"i", ",", "20", ",", "24"}], "}"}]}], "]"}], ";", 
     "\[IndentingNewLine]", 
     RowBox[{"Table", "[", 
      RowBox[{
       RowBox[{
        RowBox[{
         RowBox[{"Salvinsp", "[", "i", "]"}], "[", "\[Theta]_", "]"}], "=", 
        " ", 
        RowBox[{
         RowBox[{"L", "[", 
          RowBox[{"[", "i", "]"}], "]"}], " ", 
         RowBox[{"\[CapitalOmega]alv0", "[", 
          RowBox[{"[", "i", "]"}], "]"}], " ", 
         RowBox[{"(", 
          RowBox[{"1", "+", 
           RowBox[{"Dil", " ", "\[Theta]"}]}], ")"}], 
         FractionBox["3", "dalv"]}]}], ",", 
       RowBox[{"{", 
        RowBox[{"i", ",", "1", ",", "24"}], "}"}]}], "]"}], ";", 
     "\[IndentingNewLine]", 
     RowBox[{
      RowBox[{"Salvtotinsp", "[", "\[Theta]_", "]"}], " ", "=", " ", 
      RowBox[{"Simplify", "[", 
       RowBox[{"Sum", "[", 
        RowBox[{
         RowBox[{
          RowBox[{"Salvinsp", "[", "i", "]"}], "[", "\[Theta]", "]"}], ",", 
         RowBox[{"{", 
          RowBox[{"i", ",", "1", ",", "24"}], "}"}]}], "]"}], "]"}]}], ";", 
     "\[IndentingNewLine]", "\[IndentingNewLine]", 
     RowBox[{"(*", 
      RowBox[{"Lungs", " ", "during", " ", "breathold"}], "*)"}], 
     "\[IndentingNewLine]", 
     RowBox[{"Table", "[", 
      RowBox[{
       RowBox[{
        RowBox[{
         RowBox[{"R\[Mu]bh", "[", "i", "]"}], "[", "\[Theta]_", "]"}], "=", 
        " ", 
        SqrtBox[
         FractionBox[
          RowBox[{
           RowBox[{"\[CapitalOmega]p", "[", 
            RowBox[{"[", "i", "]"}], "]"}], " ", 
           RowBox[{"(", 
            RowBox[{"1", "+", "Dil"}], ")"}]}], 
          RowBox[{
           SuperscriptBox["2", 
            RowBox[{"i", "-", "1"}]], "\[Pi]"}]]]}], ",", 
       RowBox[{"{", 
        RowBox[{"i", ",", "1", ",", "19"}], "}"}]}], "]"}], ";", 
     "\[IndentingNewLine]", 
     RowBox[{"Table", "[", 
      RowBox[{
       RowBox[{
        RowBox[{
         RowBox[{"RLbh", "[", "i", "]"}], "[", "\[Theta]_", "]"}], " ", "=", 
        " ", 
        RowBox[{"Simplify", "[", 
         SqrtBox[
          RowBox[{
           SuperscriptBox[
            RowBox[{
             RowBox[{"R\[Mu]bh", "[", "i", "]"}], "[", "\[Theta]", "]"}], 
            "2"], " ", "+", 
           SuperscriptBox[
            RowBox[{"RL", "[", 
             RowBox[{"[", "i", "]"}], "]"}], "2"], "-", 
           SuperscriptBox[
            RowBox[{"R\[Mu]", "[", 
             RowBox[{"[", "i", "]"}], "]"}], "2"], " "}]], "]"}]}], ",", 
       RowBox[{"{", 
        RowBox[{"i", ",", "1", ",", "19"}], "}"}]}], "]"}], ";", 
     "\[IndentingNewLine]", 
     RowBox[{"Table", "[", 
      RowBox[{
       RowBox[{
        RowBox[{
         RowBox[{"REbh", "[", "i", "]"}], "[", "\[Theta]_", "]"}], " ", "=", 
        " ", 
        RowBox[{"Simplify", "[", 
         SqrtBox[
          RowBox[{
           SuperscriptBox[
            RowBox[{
             RowBox[{"RLbh", "[", "i", "]"}], "[", "\[Theta]", "]"}], "2"], 
           " ", "+", 
           SuperscriptBox[
            RowBox[{"RE", "[", 
             RowBox[{"[", "i", "]"}], "]"}], "2"], "-", 
           SuperscriptBox[
            RowBox[{"RL", "[", 
             RowBox[{"[", "i", "]"}], "]"}], "2"], " "}]], "]"}]}], ",", 
       RowBox[{"{", 
        RowBox[{"i", ",", "1", ",", "19"}], "}"}]}], "]"}], ";", 
     "\[IndentingNewLine]", 
     RowBox[{"Table", "[", 
      RowBox[{
       RowBox[{
        RowBox[{
         RowBox[{"RMbh", "[", "i", "]"}], "[", "\[Theta]_", "]"}], " ", "=", 
        " ", 
        RowBox[{"Simplify", "[", 
         SqrtBox[
          RowBox[{
           SuperscriptBox[
            RowBox[{
             RowBox[{"REbh", "[", "i", "]"}], "[", "\[Theta]", "]"}], "2"], 
           " ", "+", 
           SuperscriptBox[
            RowBox[{"RM", "[", 
             RowBox[{"[", "i", "]"}], "]"}], "2"], "-", 
           SuperscriptBox[
            RowBox[{"RE", "[", 
             RowBox[{"[", "i", "]"}], "]"}], "2"], " "}]], "]"}]}], ",", 
       RowBox[{"{", 
        RowBox[{"i", ",", "1", ",", "19"}], "}"}]}], "]"}], ";", 
     "\[IndentingNewLine]", 
     RowBox[{"Table", "[", 
      RowBox[{
       RowBox[{
        RowBox[{
         RowBox[{"\[Delta]\[Mu]bh", "[", "i", "]"}], "[", "\[Theta]_", "]"}], 
        " ", "=", " ", 
        RowBox[{
         RowBox[{
          RowBox[{"RLbh", "[", "i", "]"}], "[", "\[Theta]", "]"}], "-", 
         RowBox[{
          RowBox[{"R\[Mu]bh", "[", "i", "]"}], "[", "\[Theta]", "]"}]}]}], 
       ",", 
       RowBox[{"{", 
        RowBox[{"i", ",", "1", ",", "19"}], "}"}]}], "]"}], ";", 
     "\[IndentingNewLine]", 
     RowBox[{"Table", "[", 
      RowBox[{
       RowBox[{
        RowBox[{
         RowBox[{"\[Delta]Ebh", "[", "i", "]"}], "[", "\[Theta]_", "]"}], " ",
         "=", " ", 
        RowBox[{
         RowBox[{
          RowBox[{"REbh", "[", "i", "]"}], "[", "\[Theta]", "]"}], "-", 
         RowBox[{
          RowBox[{"RLbh", "[", "i", "]"}], "[", "\[Theta]", "]"}]}]}], ",", 
       RowBox[{"{", 
        RowBox[{"i", ",", "1", ",", "19"}], "}"}]}], "]"}], ";", 
     "\[IndentingNewLine]", 
     RowBox[{"Table", "[", 
      RowBox[{
       RowBox[{
        RowBox[{
         RowBox[{"\[Delta]Mbh", "[", "i", "]"}], "[", "\[Theta]_", "]"}], " ",
         "=", " ", 
        RowBox[{
         RowBox[{
          RowBox[{"RMbh", "[", "i", "]"}], "[", "\[Theta]", "]"}], "-", 
         RowBox[{
          RowBox[{"REbh", "[", "i", "]"}], "[", "\[Theta]", "]"}]}]}], ",", 
       RowBox[{"{", 
        RowBox[{"i", ",", "1", ",", "19"}], "}"}]}], "]"}], ";", 
     "\[IndentingNewLine]", 
     RowBox[{"Table", "[", 
      RowBox[{
       RowBox[{
        RowBox[{
         RowBox[{"Sairbh", "[", "i", "]"}], "[", "\[Theta]_", "]"}], "=", " ", 
        RowBox[{
         SuperscriptBox["2", 
          RowBox[{"i", "-", "1"}]], 
         RowBox[{"L", "[", 
          RowBox[{"[", "i", "]"}], "]"}], " ", "2", " ", "\[Pi]", " ", 
         RowBox[{
          RowBox[{"R\[Mu]bh", "[", "i", "]"}], "[", "\[Theta]", "]"}]}]}], 
       ",", 
       RowBox[{"{", 
        RowBox[{"i", ",", "1", ",", "19"}], "}"}]}], "]"}], ";", 
     "\[IndentingNewLine]", 
     RowBox[{"Table", "[", 
      RowBox[{
       RowBox[{
        RowBox[{
         RowBox[{"Sairbh", "[", "i", "]"}], "[", "\[Theta]_", "]"}], "=", " ",
         "0"}], ",", 
       RowBox[{"{", 
        RowBox[{"i", ",", "20", ",", "24"}], "}"}]}], "]"}], ";", 
     "\[IndentingNewLine]", 
     RowBox[{"Table", "[", 
      RowBox[{
       RowBox[{
        RowBox[{
         RowBox[{"Salvbh", "[", "i", "]"}], "[", "\[Theta]_", "]"}], "=", " ", 
        RowBox[{
         RowBox[{"L", "[", 
          RowBox[{"[", "i", "]"}], "]"}], " ", 
         RowBox[{"\[CapitalOmega]alv0", "[", 
          RowBox[{"[", "i", "]"}], "]"}], " ", 
         RowBox[{"(", 
          RowBox[{"1", "+", "Dil"}], ")"}], 
         FractionBox["3", "dalv"]}]}], ",", 
       RowBox[{"{", 
        RowBox[{"i", ",", "1", ",", "24"}], "}"}]}], "]"}], ";", 
     "\[IndentingNewLine]", 
     RowBox[{
      RowBox[{"Salvtotbh", "[", "\[Theta]_", "]"}], " ", "=", " ", 
      RowBox[{"Simplify", "[", 
       RowBox[{"Sum", "[", 
        RowBox[{
         RowBox[{
          RowBox[{"Salvbh", "[", "i", "]"}], "[", "\[Theta]", "]"}], ",", 
         RowBox[{"{", 
          RowBox[{"i", ",", "1", ",", "24"}], "}"}]}], "]"}], "]"}]}], ";", 
     "\[IndentingNewLine]", "\[IndentingNewLine]", 
     RowBox[{"(*", 
      RowBox[{"Lungs", " ", "during", " ", "expiration"}], "*)"}], 
     "\[IndentingNewLine]", 
     RowBox[{"Table", "[", 
      RowBox[{
       RowBox[{
        RowBox[{
         RowBox[{"R\[Mu]exp", "[", "i", "]"}], "[", "\[Theta]_", "]"}], "=", 
        " ", 
        SqrtBox[
         FractionBox[
          RowBox[{
           RowBox[{"\[CapitalOmega]p", "[", 
            RowBox[{"[", "i", "]"}], "]"}], " ", 
           RowBox[{"(", 
            RowBox[{"1", "+", 
             RowBox[{"Dil", " ", 
              RowBox[{"(", 
               RowBox[{"1", "-", "\[Theta]"}], ")"}]}]}], ")"}]}], 
          RowBox[{
           SuperscriptBox["2", 
            RowBox[{"i", "-", "1"}]], "\[Pi]"}]]]}], ",", 
       RowBox[{"{", 
        RowBox[{"i", ",", "1", ",", "19"}], "}"}]}], "]"}], ";", 
     "\[IndentingNewLine]", 
     RowBox[{"Table", "[", 
      RowBox[{
       RowBox[{
        RowBox[{
         RowBox[{"RLexp", "[", "i", "]"}], "[", "\[Theta]_", "]"}], " ", "=", 
        " ", 
        RowBox[{"Simplify", "[", 
         SqrtBox[
          RowBox[{
           SuperscriptBox[
            RowBox[{
             RowBox[{"R\[Mu]exp", "[", "i", "]"}], "[", "\[Theta]", "]"}], 
            "2"], " ", "+", 
           SuperscriptBox[
            RowBox[{"RL", "[", 
             RowBox[{"[", "i", "]"}], "]"}], "2"], "-", 
           SuperscriptBox[
            RowBox[{"R\[Mu]", "[", 
             RowBox[{"[", "i", "]"}], "]"}], "2"], " "}]], "]"}]}], ",", 
       RowBox[{"{", 
        RowBox[{"i", ",", "1", ",", "19"}], "}"}]}], "]"}], ";", 
     "\[IndentingNewLine]", 
     RowBox[{"Table", "[", 
      RowBox[{
       RowBox[{
        RowBox[{
         RowBox[{"REexp", "[", "i", "]"}], "[", "\[Theta]_", "]"}], " ", "=", 
        " ", 
        RowBox[{"Simplify", "[", 
         SqrtBox[
          RowBox[{
           SuperscriptBox[
            RowBox[{
             RowBox[{"RLexp", "[", "i", "]"}], "[", "\[Theta]", "]"}], "2"], 
           " ", "+", 
           SuperscriptBox[
            RowBox[{"RE", "[", 
             RowBox[{"[", "i", "]"}], "]"}], "2"], "-", 
           SuperscriptBox[
            RowBox[{"RL", "[", 
             RowBox[{"[", "i", "]"}], "]"}], "2"], " "}]], "]"}]}], ",", 
       RowBox[{"{", 
        RowBox[{"i", ",", "1", ",", "19"}], "}"}]}], "]"}], ";", 
     "\[IndentingNewLine]", 
     RowBox[{"Table", "[", 
      RowBox[{
       RowBox[{
        RowBox[{
         RowBox[{"RMexp", "[", "i", "]"}], "[", "\[Theta]_", "]"}], " ", "=", 
        " ", 
        RowBox[{"Simplify", "[", 
         SqrtBox[
          RowBox[{
           SuperscriptBox[
            RowBox[{
             RowBox[{"REexp", "[", "i", "]"}], "[", "\[Theta]", "]"}], "2"], 
           " ", "+", 
           SuperscriptBox[
            RowBox[{"RM", "[", 
             RowBox[{"[", "i", "]"}], "]"}], "2"], "-", 
           SuperscriptBox[
            RowBox[{"RE", "[", 
             RowBox[{"[", "i", "]"}], "]"}], "2"], " "}]], "]"}]}], ",", 
       RowBox[{"{", 
        RowBox[{"i", ",", "1", ",", "19"}], "}"}]}], "]"}], ";", 
     "\[IndentingNewLine]", 
     RowBox[{"Table", "[", 
      RowBox[{
       RowBox[{
        RowBox[{
         RowBox[{"\[Delta]\[Mu]exp", "[", "i", "]"}], "[", "\[Theta]_", "]"}],
         " ", "=", " ", 
        RowBox[{
         RowBox[{
          RowBox[{"RLexp", "[", "i", "]"}], "[", "\[Theta]", "]"}], "-", 
         RowBox[{
          RowBox[{"R\[Mu]exp", "[", "i", "]"}], "[", "\[Theta]", "]"}]}]}], 
       ",", 
       RowBox[{"{", 
        RowBox[{"i", ",", "1", ",", "19"}], "}"}]}], "]"}], ";", 
     "\[IndentingNewLine]", 
     RowBox[{"Table", "[", 
      RowBox[{
       RowBox[{
        RowBox[{
         RowBox[{"\[Delta]Eexp", "[", "i", "]"}], "[", "\[Theta]_", "]"}], 
        " ", "=", " ", 
        RowBox[{
         RowBox[{
          RowBox[{"REexp", "[", "i", "]"}], "[", "\[Theta]", "]"}], "-", 
         RowBox[{
          RowBox[{"RLexp", "[", "i", "]"}], "[", "\[Theta]", "]"}]}]}], ",", 
       RowBox[{"{", 
        RowBox[{"i", ",", "1", ",", "19"}], "}"}]}], "]"}], ";", 
     "\[IndentingNewLine]", 
     RowBox[{"Table", "[", 
      RowBox[{
       RowBox[{
        RowBox[{
         RowBox[{"\[Delta]Mexp", "[", "i", "]"}], "[", "\[Theta]_", "]"}], 
        " ", "=", " ", 
        RowBox[{
         RowBox[{
          RowBox[{"RMexp", "[", "i", "]"}], "[", "\[Theta]", "]"}], "-", 
         RowBox[{
          RowBox[{"REexp", "[", "i", "]"}], "[", "\[Theta]", "]"}]}]}], ",", 
       RowBox[{"{", 
        RowBox[{"i", ",", "1", ",", "19"}], "}"}]}], "]"}], ";", 
     "\[IndentingNewLine]", 
     RowBox[{"Table", "[", 
      RowBox[{
       RowBox[{
        RowBox[{
         RowBox[{"Sairexp", "[", "i", "]"}], "[", "\[Theta]_", "]"}], "=", 
        " ", 
        RowBox[{
         SuperscriptBox["2", 
          RowBox[{"i", "-", "1"}]], 
         RowBox[{"L", "[", 
          RowBox[{"[", "i", "]"}], "]"}], " ", "2", " ", "\[Pi]", " ", 
         RowBox[{
          RowBox[{"R\[Mu]exp", "[", "i", "]"}], "[", "\[Theta]", "]"}]}]}], 
       ",", 
       RowBox[{"{", 
        RowBox[{"i", ",", "1", ",", "19"}], "}"}]}], "]"}], ";", 
     "\[IndentingNewLine]", 
     RowBox[{"Table", "[", 
      RowBox[{
       RowBox[{
        RowBox[{
         RowBox[{"Sairexp", "[", "i", "]"}], "[", "\[Theta]_", "]"}], "=", 
        " ", "0"}], ",", 
       RowBox[{"{", 
        RowBox[{"i", ",", "20", ",", "24"}], "}"}]}], "]"}], ";", 
     "\[IndentingNewLine]", 
     RowBox[{"Table", "[", 
      RowBox[{
       RowBox[{
        RowBox[{
         RowBox[{"Salvexp", "[", "i", "]"}], "[", "\[Theta]_", "]"}], "=", 
        " ", 
        RowBox[{
         RowBox[{"L", "[", 
          RowBox[{"[", "i", "]"}], "]"}], " ", 
         RowBox[{"\[CapitalOmega]alv0", "[", 
          RowBox[{"[", "i", "]"}], "]"}], " ", 
         RowBox[{"(", 
          RowBox[{"1", "+", 
           RowBox[{"Dil", " ", 
            RowBox[{"(", 
             RowBox[{"1", "-", "\[Theta]"}], ")"}]}]}], ")"}], 
         FractionBox["3", "dalv"]}]}], ",", 
       RowBox[{"{", 
        RowBox[{"i", ",", "1", ",", "24"}], "}"}]}], "]"}], ";", 
     "\[IndentingNewLine]", 
     RowBox[{
      RowBox[{"Salvtotexp", "[", "\[Theta]_", "]"}], " ", "=", " ", 
      RowBox[{"Simplify", "[", 
       RowBox[{"Sum", "[", 
        RowBox[{
         RowBox[{
          RowBox[{"Salvexp", "[", "i", "]"}], "[", "\[Theta]", "]"}], ",", 
         RowBox[{"{", 
          RowBox[{"i", ",", "1", ",", "24"}], "}"}]}], "]"}], "]"}]}], ";", 
     "\[IndentingNewLine]", "\[IndentingNewLine]", 
     RowBox[{"(*", 
      RowBox[{"Alveolar", " ", "NO", " ", "exchange"}], "*)"}], 
     "\[IndentingNewLine]", 
     RowBox[{"Table", "[", 
      RowBox[{
       RowBox[{
        RowBox[{
         RowBox[{"Jalvinsp", "[", "i", "]"}], "[", "\[Theta]_", "]"}], " ", 
        "=", " ", 
        RowBox[{
         FractionBox["Palv", 
          RowBox[{"Salvtotinsp", "[", "\[Theta]", "]"}]], "-", 
         RowBox[{
          FractionBox["Ualv", 
           RowBox[{"Salvtotinsp", "[", "\[Theta]", "]"}]], "CNOloc"}]}]}], 
       ",", 
       RowBox[{"{", 
        RowBox[{"i", ",", "1", ",", "24"}], "}"}]}], "]"}], ";", 
     "\[IndentingNewLine]", 
     RowBox[{"Table", "[", 
      RowBox[{
       RowBox[{
        RowBox[{
         RowBox[{"Jalvbh", "[", "i", "]"}], "[", "\[Theta]_", "]"}], " ", "=",
         " ", 
        RowBox[{
         FractionBox["Palv", 
          RowBox[{"Salvtotbh", "[", "\[Theta]", "]"}]], "-", 
         RowBox[{
          FractionBox["Ualv", 
           RowBox[{"Salvtotbh", "[", "\[Theta]", "]"}]], "CNOloc"}]}]}], ",", 
       
       RowBox[{"{", 
        RowBox[{"i", ",", "1", ",", "24"}], "}"}]}], "]"}], ";", 
     "\[IndentingNewLine]", 
     RowBox[{"Table", "[", 
      RowBox[{
       RowBox[{
        RowBox[{
         RowBox[{"Jalvexp", "[", "i", "]"}], "[", "\[Theta]_", "]"}], " ", 
        "=", " ", 
        RowBox[{
         FractionBox["Palv", 
          RowBox[{"Salvtotexp", "[", "\[Theta]", "]"}]], "-", 
         RowBox[{
          FractionBox["Ualv", 
           RowBox[{"Salvtotexp", "[", "\[Theta]", "]"}]], "CNOloc"}]}]}], ",", 
       RowBox[{"{", 
        RowBox[{"i", ",", "1", ",", "24"}], "}"}]}], "]"}], ";", 
     "\[IndentingNewLine]", "\[IndentingNewLine]", 
     RowBox[{"(*", 
      RowBox[{"Airway", " ", "NO", " ", "exchange"}], "*)"}], 
     "\[IndentingNewLine]", 
     RowBox[{"soleqtran3layer", " ", "=", " ", 
      RowBox[{
       RowBox[{"DSolve", "[", 
        RowBox[{
         RowBox[{"{", 
          RowBox[{
           RowBox[{
            RowBox[{
             RowBox[{"DNOt", " ", 
              RowBox[{
               RowBox[{"Cep", "''"}], "[", "x", "]"}]}], " ", "+", " ", "Pr", 
             " ", "-", " ", 
             RowBox[{"k", " ", 
              RowBox[{"Cep", "[", "x", "]"}]}]}], " ", "\[Equal]", " ", "0"}],
            ",", " ", 
           RowBox[{
            RowBox[{
             RowBox[{"DNOt", " ", 
              RowBox[{
               RowBox[{"Cmus", "''"}], "[", "x", "]"}]}], " ", "-", " ", 
             RowBox[{"k", " ", 
              RowBox[{"Cmus", "[", "x", "]"}]}]}], " ", "\[Equal]", " ", 
            "0"}], ",", " ", 
           RowBox[{
            RowBox[{
             RowBox[{"Cmuc", "''"}], "[", "x", "]"}], " ", "\[Equal]", " ", 
            "0"}], ",", " ", 
           RowBox[{
            RowBox[{"Cmuc", "[", "0", "]"}], " ", "\[Equal]", " ", 
            RowBox[{"\[Lambda]", " ", "CNOloc"}]}], ",", " ", 
           RowBox[{
            RowBox[{"Cmus", "[", 
             RowBox[{"epmuc", " ", "+", " ", "epep", " ", "+", " ", "epmus"}],
              "]"}], " ", "\[Equal]", " ", "0"}], ",", " ", 
           RowBox[{
            RowBox[{"Cmuc", "[", "epmuc", "]"}], " ", "\[Equal]", " ", 
            RowBox[{"Cep", "[", "epmuc", "]"}]}], ",", " ", 
           RowBox[{
            RowBox[{"Cep", "[", 
             RowBox[{"epmuc", " ", "+", " ", "epep"}], "]"}], " ", "\[Equal]",
             " ", 
            RowBox[{"Cmus", "[", 
             RowBox[{"epmuc", " ", "+", " ", "epep"}], "]"}]}], ",", 
           RowBox[{
            RowBox[{
             RowBox[{"Cmuc", "'"}], "[", "epmuc", "]"}], " ", "\[Equal]", " ", 
            RowBox[{
             RowBox[{"Cep", "'"}], "[", "epmuc", "]"}]}], ",", " ", 
           RowBox[{
            RowBox[{
             RowBox[{"Cep", "'"}], "[", 
             RowBox[{"epmuc", " ", "+", " ", "epep"}], "]"}], " ", "\[Equal]",
             " ", 
            RowBox[{
             RowBox[{"Cmus", "'"}], "[", 
             RowBox[{"epmuc", " ", "+", " ", "epep"}], "]"}]}]}], "}"}], ",", 
         
         RowBox[{"{", 
          RowBox[{
           RowBox[{"Cep", "[", "x", "]"}], ",", 
           RowBox[{"Cmuc", "[", "x", "]"}], ",", 
           RowBox[{"Cmus", "[", "x", "]"}]}], "}"}], ",", "x"}], "]"}], "[", 
       RowBox[{"[", "1", "]"}], "]"}]}], ";", "\[IndentingNewLine]", 
     RowBox[{
      RowBox[{"f3layer", "[", "x_", "]"}], " ", "=", " ", 
      RowBox[{
       RowBox[{"Cmuc", "[", "x", "]"}], "/.", "soleqtran3layer"}]}], ";", 
     "\[IndentingNewLine]", "\[IndentingNewLine]", 
     RowBox[{"soleqtran2layer", " ", "=", " ", 
      RowBox[{
       RowBox[{"DSolve", "[", 
        RowBox[{
         RowBox[{"{", 
          RowBox[{
           RowBox[{
            RowBox[{
             RowBox[{"DNOt", " ", 
              RowBox[{
               RowBox[{"Cep", "''"}], "[", "x", "]"}]}], " ", "+", " ", "Pr", 
             " ", "-", " ", 
             RowBox[{"k", " ", 
              RowBox[{"Cep", "[", "x", "]"}]}]}], " ", "\[Equal]", " ", "0"}],
            ",", " ", 
           RowBox[{
            RowBox[{
             RowBox[{"DNOt", " ", 
              RowBox[{
               RowBox[{"Cmus", "''"}], "[", "x", "]"}]}], " ", "-", " ", 
             RowBox[{"k", " ", 
              RowBox[{"Cmus", "[", "x", "]"}]}]}], " ", "\[Equal]", " ", 
            "0"}], ",", 
           RowBox[{
            RowBox[{"Cep", "[", "0", "]"}], " ", "\[Equal]", " ", 
            RowBox[{"\[Lambda]", " ", "CNOloc"}]}], ",", " ", 
           RowBox[{
            RowBox[{"Cmus", "[", 
             RowBox[{"epep", " ", "+", " ", "epmus"}], "]"}], " ", "\[Equal]",
             " ", "0"}], ",", " ", 
           RowBox[{
            RowBox[{"Cep", "[", "epep", "]"}], " ", "\[Equal]", " ", 
            RowBox[{"Cmus", "[", "epep", "]"}]}], ",", " ", 
           RowBox[{
            RowBox[{
             RowBox[{"Cep", "'"}], "[", " ", "epep", "]"}], " ", "\[Equal]", 
            " ", 
            RowBox[{
             RowBox[{"Cmus", "'"}], "[", "epep", "]"}]}]}], "}"}], ",", 
         RowBox[{"{", 
          RowBox[{
           RowBox[{"Cep", "[", "x", "]"}], ",", 
           RowBox[{"Cmus", "[", "x", "]"}]}], "}"}], ",", "x"}], "]"}], "[", 
       RowBox[{"[", "1", "]"}], "]"}]}], ";", "\[IndentingNewLine]", 
     RowBox[{
      RowBox[{"f2layer", "[", "x_", "]"}], " ", "=", " ", 
      RowBox[{
       RowBox[{"Cep", "[", "x", "]"}], "/.", "soleqtran2layer"}]}], ";", 
     "\[IndentingNewLine]", "\[IndentingNewLine]", 
     RowBox[{"Table", "[", 
      RowBox[{
       RowBox[{"If", "[", 
        RowBox[{
         RowBox[{
          RowBox[{"\[Delta]\[Mu]0", "[", 
           RowBox[{"[", "i", "]"}], "]"}], " ", "\[Equal]", " ", "0"}], " ", 
         ",", 
         RowBox[{
          RowBox[{
           RowBox[{"Jairinsp", "[", "i", "]"}], "[", "\[Theta]_", "]"}], "=", 
          
          RowBox[{
           RowBox[{"\[Gamma]", " ", "DNOt", " ", 
            RowBox[{
             RowBox[{"f2layer", "'"}], "[", "0", "]"}]}], "/.", 
           RowBox[{"{", 
            RowBox[{
             RowBox[{"epmus", " ", "\[Rule]", " ", 
              RowBox[{
               RowBox[{"\[Delta]Minsp", "[", "i", "]"}], "[", "\[Theta]", 
               "]"}]}], ",", 
             RowBox[{"epep", " ", "\[Rule]", " ", 
              RowBox[{
               RowBox[{"\[Delta]Einsp", "[", "i", "]"}], "[", "\[Theta]", 
               "]"}]}]}], "}"}]}]}], ",", 
         RowBox[{
          RowBox[{
           RowBox[{"Jairinsp", "[", "i", "]"}], "[", "\[Theta]_", "]"}], "=", 
          
          RowBox[{
           RowBox[{"\[Gamma]", " ", "DNOt", " ", 
            RowBox[{
             RowBox[{"f3layer", "'"}], "[", "0", "]"}]}], "/.", 
           RowBox[{"{", 
            RowBox[{
             RowBox[{"epmuc", " ", "\[Rule]", " ", 
              RowBox[{
               RowBox[{"\[Delta]\[Mu]insp", "[", "i", "]"}], "[", "\[Theta]", 
               "]"}]}], ",", 
             RowBox[{"epmus", " ", "\[Rule]", " ", 
              RowBox[{
               RowBox[{"\[Delta]Minsp", "[", "i", "]"}], "[", "\[Theta]", 
               "]"}]}], ",", 
             RowBox[{"epep", " ", "\[Rule]", " ", 
              RowBox[{
               RowBox[{"\[Delta]Einsp", "[", "i", "]"}], "[", "\[Theta]", 
               "]"}]}]}], "}"}]}]}]}], "]"}], ",", 
       RowBox[{"{", 
        RowBox[{"i", ",", "1", ",", "19"}], "}"}]}], "]"}], ";", 
     "\[IndentingNewLine]", 
     RowBox[{"Table", "[", 
      RowBox[{
       RowBox[{
        RowBox[{
         RowBox[{"Jairinsp", "[", "i", "]"}], "[", "\[Theta]_", "]"}], "=", 
        "0"}], ",", 
       RowBox[{"{", 
        RowBox[{"i", ",", "20", ",", "24"}], "}"}]}], "]"}], ";", 
     "\[IndentingNewLine]", "\[IndentingNewLine]", 
     RowBox[{"Table", "[", 
      RowBox[{
       RowBox[{"If", "[", 
        RowBox[{
         RowBox[{
          RowBox[{"\[Delta]\[Mu]0", "[", 
           RowBox[{"[", "i", "]"}], "]"}], " ", "\[Equal]", " ", "0"}], " ", 
         ",", 
         RowBox[{
          RowBox[{
           RowBox[{"Jairbh", "[", "i", "]"}], "[", "\[Theta]_", "]"}], "=", 
          RowBox[{
           RowBox[{"\[Gamma]", " ", "DNOt", " ", 
            RowBox[{
             RowBox[{"f2layer", "'"}], "[", "0", "]"}]}], "/.", 
           RowBox[{"{", 
            RowBox[{
             RowBox[{"epmus", " ", "\[Rule]", " ", 
              RowBox[{
               RowBox[{"\[Delta]Mbh", "[", "i", "]"}], "[", "\[Theta]", 
               "]"}]}], ",", 
             RowBox[{"epep", " ", "\[Rule]", " ", 
              RowBox[{
               RowBox[{"\[Delta]Ebh", "[", "i", "]"}], "[", "\[Theta]", 
               "]"}]}]}], "}"}]}]}], ",", 
         RowBox[{
          RowBox[{
           RowBox[{"Jairbh", "[", "i", "]"}], "[", "\[Theta]_", "]"}], "=", 
          RowBox[{
           RowBox[{"\[Gamma]", " ", "DNOt", " ", 
            RowBox[{
             RowBox[{"f3layer", "'"}], "[", "0", "]"}]}], "/.", 
           RowBox[{"{", 
            RowBox[{
             RowBox[{"epmuc", " ", "\[Rule]", " ", 
              RowBox[{
               RowBox[{"\[Delta]\[Mu]bh", "[", "i", "]"}], "[", "\[Theta]", 
               "]"}]}], ",", 
             RowBox[{"epmus", " ", "\[Rule]", " ", 
              RowBox[{
               RowBox[{"\[Delta]Mbh", "[", "i", "]"}], "[", "\[Theta]", 
               "]"}]}], ",", 
             RowBox[{"epep", " ", "\[Rule]", " ", 
              RowBox[{
               RowBox[{"\[Delta]Ebh", "[", "i", "]"}], "[", "\[Theta]", 
               "]"}]}]}], "}"}]}]}]}], "]"}], ",", 
       RowBox[{"{", 
        RowBox[{"i", ",", "1", ",", "19"}], "}"}]}], "]"}], ";", 
     "\[IndentingNewLine]", 
     RowBox[{"Table", "[", 
      RowBox[{
       RowBox[{
        RowBox[{
         RowBox[{"Jairbh", "[", "i", "]"}], "[", "\[Theta]_", "]"}], "=", 
        "0"}], ",", 
       RowBox[{"{", 
        RowBox[{"i", ",", "20", ",", "24"}], "}"}]}], "]"}], ";", 
     "\[IndentingNewLine]", "\[IndentingNewLine]", 
     RowBox[{"Table", "[", 
      RowBox[{
       RowBox[{"If", "[", 
        RowBox[{
         RowBox[{
          RowBox[{"\[Delta]\[Mu]0", "[", 
           RowBox[{"[", "i", "]"}], "]"}], " ", "\[Equal]", " ", "0"}], " ", 
         ",", 
         RowBox[{
          RowBox[{
           RowBox[{"Jairexp", "[", "i", "]"}], "[", "\[Theta]_", "]"}], "=", 
          RowBox[{
           RowBox[{"\[Gamma]", " ", "DNOt", " ", 
            RowBox[{
             RowBox[{"f2layer", "'"}], "[", "0", "]"}]}], "/.", 
           RowBox[{"{", 
            RowBox[{
             RowBox[{"epmus", " ", "\[Rule]", " ", 
              RowBox[{
               RowBox[{"\[Delta]Mexp", "[", "i", "]"}], "[", "\[Theta]", 
               "]"}]}], ",", 
             RowBox[{"epep", " ", "\[Rule]", " ", 
              RowBox[{
               RowBox[{"\[Delta]Eexp", "[", "i", "]"}], "[", "\[Theta]", 
               "]"}]}]}], "}"}]}]}], ",", 
         RowBox[{
          RowBox[{
           RowBox[{"Jairexp", "[", "i", "]"}], "[", "\[Theta]_", "]"}], "=", 
          RowBox[{
           RowBox[{"\[Gamma]", " ", "DNOt", " ", 
            RowBox[{
             RowBox[{"f3layer", "'"}], "[", "0", "]"}]}], "/.", 
           RowBox[{"{", 
            RowBox[{
             RowBox[{"epmuc", " ", "\[Rule]", " ", 
              RowBox[{
               RowBox[{"\[Delta]\[Mu]exp", "[", "i", "]"}], "[", "\[Theta]", 
               "]"}]}], ",", 
             RowBox[{"epmus", " ", "\[Rule]", " ", 
              RowBox[{
               RowBox[{"\[Delta]Mexp", "[", "i", "]"}], "[", "\[Theta]", 
               "]"}]}], ",", 
             RowBox[{"epep", " ", "\[Rule]", " ", 
              RowBox[{
               RowBox[{"\[Delta]Eexp", "[", "i", "]"}], "[", "\[Theta]", 
               "]"}]}]}], "}"}]}]}]}], "]"}], ",", 
       RowBox[{"{", 
        RowBox[{"i", ",", "1", ",", "19"}], "}"}]}], "]"}], ";", 
     "\[IndentingNewLine]", 
     RowBox[{"Table", "[", 
      RowBox[{
       RowBox[{
        RowBox[{
         RowBox[{"Jairexp", "[", "i", "]"}], "[", "\[Theta]_", "]"}], "=", 
        "0"}], ",", 
       RowBox[{"{", 
        RowBox[{"i", ",", "20", ",", "24"}], "}"}]}], "]"}], ";", 
     "\[IndentingNewLine]", "\[IndentingNewLine]", 
     RowBox[{"(*", 
      RowBox[{
      "Balance", " ", "equations", " ", "during", " ", "the", " ", 
       "inspiration", " ", "phase"}], "*)"}], "\[IndentingNewLine]", 
     RowBox[{"f", " ", "=", " ", 
      RowBox[{"Table", "[", 
       RowBox[{
        FractionBox[
         RowBox[{
          RowBox[{"L", "[", 
           RowBox[{"[", "i", "]"}], "]"}], 
          RowBox[{"\[CapitalOmega]", "[", 
           RowBox[{"[", "i", "]"}], "]"}]}], "V"], ",", 
        RowBox[{"{", 
         RowBox[{"i", ",", "1", ",", "24"}], "}"}]}], "]"}]}], ";", 
     "\[IndentingNewLine]", 
     RowBox[{"Peclet", " ", "=", " ", 
      RowBox[{"Table", "[", 
       RowBox[{
        FractionBox[
         RowBox[{
          RowBox[{"L", "[", 
           RowBox[{"[", "i", "]"}], "]"}], " ", "Qin"}], 
         RowBox[{"DNOair", " ", 
          RowBox[{"\[CapitalOmega]p", "[", 
           RowBox[{"[", "i", "]"}], "]"}]}]], ",", 
        RowBox[{"{", 
         RowBox[{"i", ",", "1", ",", "24"}], "}"}]}], "]"}]}], ";", 
     "\[IndentingNewLine]", 
     RowBox[{"ndisc", " ", "=", " ", "20"}], ";", " ", 
     RowBox[{"(*", 
      RowBox[{
      "discretization", " ", "points", " ", "per", " ", "generation"}], 
      "*)"}], "\[IndentingNewLine]", 
     RowBox[{"\[CapitalDelta]\[Xi]", " ", "=", " ", 
      FractionBox["1", 
       RowBox[{"ndisc", "-", "1"}]]}], ";", "\[IndentingNewLine]", 
     "\[IndentingNewLine]", 
     RowBox[{"inc", " ", "=", " ", 
      RowBox[{"{", "}"}]}], ";", "\[IndentingNewLine]", 
     RowBox[{"inclim", " ", "=", " ", 
      RowBox[{"{", "}"}]}], ";", "\[IndentingNewLine]", 
     RowBox[{"Table", "[", 
      RowBox[{
       RowBox[{"inc", " ", "=", " ", 
        RowBox[{"Join", "[", 
         RowBox[{"inc", ",", 
          RowBox[{"Table", "[", 
           RowBox[{
            RowBox[{
             RowBox[{"C", "[", 
              RowBox[{"i", ",", "j"}], "]"}], "[", "\[Theta]", "]"}], ",", 
            RowBox[{"{", 
             RowBox[{"j", ",", "2", ",", 
              RowBox[{"ndisc", "-", "1"}]}], "}"}]}], "]"}]}], "]"}]}], ",", 
       RowBox[{"{", 
        RowBox[{"i", ",", "1", ",", "24"}], "}"}]}], "]"}], ";", 
     "\[IndentingNewLine]", 
     RowBox[{"Table", "[", 
      RowBox[{
       RowBox[{"inclim", " ", "=", " ", 
        RowBox[{"Join", "[", 
         RowBox[{"inclim", ",", 
          RowBox[{"{", 
           RowBox[{
            RowBox[{
             RowBox[{"C", "[", 
              RowBox[{"i", ",", "1"}], "]"}], "[", "\[Theta]", "]"}], ",", 
            RowBox[{
             RowBox[{"C", "[", 
              RowBox[{"i", ",", "ndisc"}], "]"}], "[", "\[Theta]", "]"}]}], 
           "}"}]}], "]"}]}], ",", 
       RowBox[{"{", 
        RowBox[{"i", ",", "1", ",", "24"}], "}"}]}], "]"}], ";", 
     "\[IndentingNewLine]", "\[IndentingNewLine]", 
     RowBox[{"ci", " ", "=", " ", 
      RowBox[{"{", "}"}]}], ";", "\[IndentingNewLine]", 
     RowBox[{"Table", "[", 
      RowBox[{
       RowBox[{"ci", " ", "=", " ", 
        RowBox[{"Join", "[", 
         RowBox[{"ci", ",", 
          RowBox[{"Table", "[", 
           RowBox[{
            RowBox[{
             RowBox[{
              RowBox[{"C", "[", 
               RowBox[{"i", ",", "j"}], "]"}], "[", "0", "]"}], " ", 
             "\[Equal]", " ", "0"}], ",", 
            RowBox[{"{", 
             RowBox[{"j", ",", "2", ",", 
              RowBox[{"ndisc", "-", "1"}]}], "}"}]}], "]"}]}], "]"}]}], ",", 
       RowBox[{"{", 
        RowBox[{"i", ",", "1", ",", "24"}], "}"}]}], "]"}], ";", 
     "\[IndentingNewLine]", "\[IndentingNewLine]", 
     RowBox[{"bc", " ", "=", " ", 
      RowBox[{"{", 
       RowBox[{
        RowBox[{
         RowBox[{
          RowBox[{"C", "[", 
           RowBox[{"1", ",", "1"}], "]"}], "[", "\[Theta]", "]"}], " ", 
         "\[Equal]", " ", "0"}], ",", " ", 
        RowBox[{
         RowBox[{
          RowBox[{"C", "[", 
           RowBox[{"24", ",", "ndisc"}], "]"}], "[", "\[Theta]", "]"}], 
         "\[Equal]", " ", 
         RowBox[{
          RowBox[{"C", "[", 
           RowBox[{"24", ",", 
            RowBox[{"ndisc", "-", "1"}]}], "]"}], "[", "\[Theta]", "]"}]}]}], 
       "}"}]}], ";", "\[IndentingNewLine]", 
     RowBox[{"Table", "[", 
      RowBox[{
       RowBox[{"bc", " ", "=", " ", 
        RowBox[{"Join", "[", 
         RowBox[{"bc", ",", 
          RowBox[{"{", 
           RowBox[{
            RowBox[{
             RowBox[{
              RowBox[{"C", "[", 
               RowBox[{"i", ",", "ndisc"}], "]"}], "[", "\[Theta]", "]"}], 
             " ", "\[Equal]", " ", 
             RowBox[{
              RowBox[{"C", "[", 
               RowBox[{
                RowBox[{"i", "+", "1"}], ",", "1"}], "]"}], "[", "\[Theta]", 
              "]"}]}], ",", 
            RowBox[{
             RowBox[{
              FractionBox[
               RowBox[{
                RowBox[{
                 RowBox[{"C", "[", 
                  RowBox[{"i", ",", "ndisc"}], "]"}], "[", "\[Theta]", "]"}], 
                "-", 
                RowBox[{
                 RowBox[{"C", "[", 
                  RowBox[{"i", ",", 
                   RowBox[{"ndisc", "-", "1"}]}], "]"}], "[", "\[Theta]", 
                 "]"}]}], 
               RowBox[{"L", "[", 
                RowBox[{"[", "i", "]"}], "]"}]], " ", 
              RowBox[{"\[CapitalOmega]p", "[", 
               RowBox[{"[", "i", "]"}], "]"}]}], "\[Equal]", " ", 
             RowBox[{
              RowBox[{"\[CapitalOmega]p", "[", 
               RowBox[{"[", 
                RowBox[{"i", "+", "1"}], "]"}], "]"}], 
              FractionBox[
               RowBox[{
                RowBox[{
                 RowBox[{"C", "[", 
                  RowBox[{
                   RowBox[{"i", "+", "1"}], ",", "2"}], "]"}], "[", 
                 "\[Theta]", "]"}], "-", 
                RowBox[{
                 RowBox[{"C", "[", 
                  RowBox[{
                   RowBox[{"i", "+", "1"}], ",", "1"}], "]"}], "[", 
                 "\[Theta]", "]"}]}], 
               RowBox[{"L", "[", 
                RowBox[{"[", 
                 RowBox[{"i", "+", "1"}], "]"}], "]"}]]}]}]}], "}"}]}], 
         "]"}]}], ",", 
       RowBox[{"{", 
        RowBox[{"i", ",", "1", ",", "23"}], "}"}]}], "]"}], ";", 
     "\[IndentingNewLine]", 
     RowBox[{"rlistbc", " ", "=", " ", 
      RowBox[{
       RowBox[{"Solve", "[", 
        RowBox[{"bc", ",", "inclim"}], "]"}], "[", 
       RowBox[{"[", "1", "]"}], "]"}]}], ";", "\[IndentingNewLine]", 
     "\[IndentingNewLine]", 
     RowBox[{"eq", " ", "=", " ", 
      RowBox[{"{", "}"}]}], ";", "\[IndentingNewLine]", 
     RowBox[{"Table", "[", 
      RowBox[{
       RowBox[{"eq", " ", "=", " ", 
        RowBox[{"Join", "[", 
         RowBox[{"eq", ",", 
          RowBox[{"Table", "[", 
           RowBox[{
            RowBox[{
             RowBox[{
              RowBox[{
               RowBox[{"C", "[", 
                RowBox[{"i", ",", "j"}], "]"}], "'"}], "[", "\[Theta]", "]"}],
              " ", "\[Equal]", " ", 
             RowBox[{
              FractionBox["Dil", 
               RowBox[{"f", "[", 
                RowBox[{"[", "i", "]"}], "]"}]], 
              RowBox[{"(", 
               RowBox[{
                RowBox[{
                 RowBox[{"-", " ", 
                  FractionBox[
                   RowBox[{"1", "-", 
                    RowBox[{"Sum", "[", 
                    RowBox[{
                    RowBox[{"f", "[", 
                    RowBox[{"[", "k", "]"}], "]"}], ",", 
                    RowBox[{"{", 
                    RowBox[{"k", ",", "1", ",", 
                    RowBox[{"i", "-", "1"}]}], "}"}]}], "]"}], "-", 
                    RowBox[{
                    RowBox[{"f", "[", 
                    RowBox[{"[", "i", "]"}], "]"}], 
                    RowBox[{"(", 
                    RowBox[{"j", "-", "1"}], ")"}], 
                    "\[CapitalDelta]\[Xi]"}]}], 
                   RowBox[{"1", "+", 
                    RowBox[{"Dil", " ", "\[Theta]"}]}]]}], 
                 FractionBox[
                  RowBox[{
                   RowBox[{
                    RowBox[{"C", "[", 
                    RowBox[{"i", ",", "j"}], "]"}], "[", "\[Theta]", "]"}], 
                   "-", 
                   RowBox[{
                    RowBox[{"C", "[", 
                    RowBox[{"i", ",", 
                    RowBox[{"j", "-", "1"}]}], "]"}], "[", "\[Theta]", 
                    "]"}]}], "\[CapitalDelta]\[Xi]"]}], "+", 
                RowBox[{
                 FractionBox["1", 
                  RowBox[{"Peclet", "[", 
                   RowBox[{"[", "i", "]"}], "]"}]], 
                 FractionBox[
                  RowBox[{
                   RowBox[{
                    RowBox[{"C", "[", 
                    RowBox[{"i", ",", 
                    RowBox[{"j", "+", "1"}]}], "]"}], "[", "\[Theta]", "]"}], 
                   "+", 
                   RowBox[{
                    RowBox[{"C", "[", 
                    RowBox[{"i", ",", 
                    RowBox[{"j", "-", "1"}]}], "]"}], "[", "\[Theta]", "]"}], 
                   "-", 
                   RowBox[{"2", " ", 
                    RowBox[{
                    RowBox[{"C", "[", 
                    RowBox[{"i", ",", "j"}], "]"}], "[", "\[Theta]", 
                    "]"}]}]}], 
                  SuperscriptBox["\[CapitalDelta]\[Xi]", "2"]]}], " ", "+", 
                " ", 
                RowBox[{
                 FractionBox["1", 
                  RowBox[{"1", " ", "+", " ", 
                   RowBox[{"Dil", " ", "\[Theta]"}]}]], 
                 RowBox[{"(", 
                  RowBox[{
                   RowBox[{
                    RowBox[{"(", 
                    RowBox[{
                    RowBox[{
                    RowBox[{"Jalvinsp", "[", "i", "]"}], "[", "\[Theta]", 
                    "]"}], "/.", 
                    RowBox[{"CNOloc", " ", "\[Rule]", " ", 
                    RowBox[{
                    RowBox[{"C", "[", 
                    RowBox[{"i", ",", "j"}], "]"}], "[", "\[Theta]", 
                    "]"}]}]}], ")"}], " ", 
                    FractionBox[
                    RowBox[{
                    RowBox[{"Salvinsp", "[", "i", "]"}], "[", "\[Theta]", 
                    "]"}], "Qin"]}], "+", 
                   RowBox[{
                    RowBox[{"(", 
                    RowBox[{
                    RowBox[{
                    RowBox[{"Jairinsp", "[", "i", "]"}], "[", "\[Theta]", 
                    "]"}], "/.", 
                    RowBox[{"CNOloc", " ", "\[Rule]", " ", 
                    RowBox[{
                    RowBox[{"C", "[", 
                    RowBox[{"i", ",", "j"}], "]"}], "[", "\[Theta]", 
                    "]"}]}]}], ")"}], " ", 
                    FractionBox[
                    RowBox[{
                    RowBox[{"Sairinsp", "[", "i", "]"}], "[", "\[Theta]", 
                    "]"}], "Qin"]}]}], ")"}]}]}], ")"}]}]}], ",", 
            RowBox[{"{", 
             RowBox[{"j", ",", "2", ",", 
              RowBox[{"ndisc", "-", "1"}]}], "}"}]}], "]"}]}], "]"}]}], ",", 
       RowBox[{"{", 
        RowBox[{"i", ",", "1", ",", "24"}], "}"}]}], "]"}], ";", 
     "\[IndentingNewLine]", "\[IndentingNewLine]", 
     RowBox[{"solinsp", " ", "=", " ", 
      RowBox[{
       RowBox[{"NDSolve", "[", 
        RowBox[{
         RowBox[{
          RowBox[{"Join", "[", 
           RowBox[{"eq", ",", "ci"}], "]"}], "/.", "rlistbc"}], ",", "inc", 
         ",", 
         RowBox[{"{", 
          RowBox[{"\[Theta]", ",", "0", ",", "1"}], "}"}]}], "]"}], "[", 
       RowBox[{"[", "1", "]"}], "]"}]}], ";", "\[IndentingNewLine]", 
     RowBox[{"NOprofileinsp", " ", "=", " ", 
      RowBox[{"{", "}"}]}], ";", "\[IndentingNewLine]", 
     RowBox[{"Table", "[", 
      RowBox[{
       RowBox[{"NOprofileinsp", " ", "=", " ", 
        RowBox[{"Join", "[", 
         RowBox[{"NOprofileinsp", ",", 
          RowBox[{"Table", "[", 
           RowBox[{
            RowBox[{"{", 
             RowBox[{
              RowBox[{
               RowBox[{"(", 
                RowBox[{"i", "-", "1"}], ")"}], " ", "+", " ", 
               RowBox[{
                RowBox[{"(", 
                 RowBox[{"j", "-", "1"}], ")"}], "\[CapitalDelta]\[Xi]"}]}], 
              ",", 
              RowBox[{
               RowBox[{
                RowBox[{
                 RowBox[{
                  SuperscriptBox["10", 
                   RowBox[{"9", " "}]], 
                  RowBox[{
                   RowBox[{"C", "[", 
                    RowBox[{"i", ",", "j"}], "]"}], "[", "\[Theta]", "]"}]}], 
                 "/.", "rlistbc"}], "/.", "solinsp"}], "/.", 
               RowBox[{"\[Theta]", " ", "\[Rule]", " ", "1"}]}]}], "}"}], ",", 
            RowBox[{"{", 
             RowBox[{"j", ",", "2", ",", "ndisc"}], "}"}]}], "]"}]}], "]"}]}],
        ",", 
       RowBox[{"{", 
        RowBox[{"i", ",", "1", ",", "24"}], "}"}]}], "]"}], " ", ";", 
     "\[IndentingNewLine]", 
     RowBox[{"grinsp", " ", "=", " ", 
      RowBox[{"ListPlot", "[", 
       RowBox[{"NOprofileinsp", ",", 
        RowBox[{"Frame", " ", "\[Rule]", " ", "True"}], ",", 
        RowBox[{"Axes", " ", "\[Rule]", " ", "False"}], ",", 
        RowBox[{"AspectRatio", "\[Rule]", "0.7"}], ",", 
        RowBox[{"FrameLabel", "\[Rule]", 
         RowBox[{"{", 
          RowBox[{
          "\"\<Generation number\>\"", ",", 
           "\"\<NO Concentration (ppb)\>\""}], "}"}]}], ",", 
        RowBox[{"GridLines", "\[Rule]", "Automatic"}], ",", " ", 
        RowBox[{"BaseStyle", "->", 
         RowBox[{"{", 
          RowBox[{
           RowBox[{"FontFamily", "->", "\"\<Times\>\""}], ",", 
           RowBox[{"FontSize", "\[Rule]", "16"}]}], "}"}]}], ",", 
        RowBox[{"PlotStyle", "\[Rule]", 
         RowBox[{"{", 
          RowBox[{"{", 
           RowBox[{"Black", ",", 
            RowBox[{"PointSize", "[", "0.005", "]"}]}], "}"}], "}"}]}]}], 
       "]"}]}], ";", "\[IndentingNewLine]", "\[IndentingNewLine]", 
     RowBox[{"(*", 
      RowBox[{
      "Balance", " ", "equations", " ", "during", " ", "the", " ", "breath", 
       " ", "hold", " ", "phase"}], "*)"}], "\[IndentingNewLine]", 
     RowBox[{"inc", " ", "=", " ", 
      RowBox[{"{", "}"}]}], ";", "\[IndentingNewLine]", 
     RowBox[{"inclim", " ", "=", " ", 
      RowBox[{"{", "}"}]}], ";", "\[IndentingNewLine]", 
     RowBox[{"Table", "[", 
      RowBox[{
       RowBox[{"inc", " ", "=", " ", 
        RowBox[{"Join", "[", 
         RowBox[{"inc", ",", 
          RowBox[{"Table", "[", 
           RowBox[{
            RowBox[{
             RowBox[{"C", "[", 
              RowBox[{"i", ",", "j"}], "]"}], "[", "\[Theta]", "]"}], ",", 
            RowBox[{"{", 
             RowBox[{"j", ",", "2", ",", 
              RowBox[{"ndisc", "-", "1"}]}], "}"}]}], "]"}]}], "]"}]}], ",", 
       RowBox[{"{", 
        RowBox[{"i", ",", "1", ",", "24"}], "}"}]}], "]"}], ";", 
     "\[IndentingNewLine]", 
     RowBox[{"Table", "[", 
      RowBox[{
       RowBox[{"inclim", " ", "=", " ", 
        RowBox[{"Join", "[", 
         RowBox[{"inclim", ",", 
          RowBox[{"{", 
           RowBox[{
            RowBox[{
             RowBox[{"C", "[", 
              RowBox[{"i", ",", "1"}], "]"}], "[", "\[Theta]", "]"}], ",", 
            RowBox[{
             RowBox[{"C", "[", 
              RowBox[{"i", ",", "ndisc"}], "]"}], "[", "\[Theta]", "]"}]}], 
           "}"}]}], "]"}]}], ",", 
       RowBox[{"{", 
        RowBox[{"i", ",", "1", ",", "24"}], "}"}]}], "]"}], ";", 
     "\[IndentingNewLine]", "\[IndentingNewLine]", 
     RowBox[{"ci", " ", "=", " ", 
      RowBox[{"{", "}"}]}], ";", "\[IndentingNewLine]", 
     RowBox[{"Table", "[", 
      RowBox[{
       RowBox[{"ci", " ", "=", " ", 
        RowBox[{"Join", "[", 
         RowBox[{"ci", ",", 
          RowBox[{"Table", "[", 
           RowBox[{
            RowBox[{
             RowBox[{
              RowBox[{
               RowBox[{
                RowBox[{
                 RowBox[{"C", "[", 
                  RowBox[{"i", ",", "j"}], "]"}], "[", "0", "]"}], " ", 
                "\[Equal]", " ", 
                RowBox[{
                 RowBox[{"C", "[", 
                  RowBox[{"i", ",", "j"}], "]"}], "[", "\[Theta]", "]"}]}], "/.",
                "rlistbc"}], "/.", "solinsp"}], "/.", 
             RowBox[{"\[Theta]", " ", "\[Rule]", " ", "1"}]}], ",", 
            RowBox[{"{", 
             RowBox[{"j", ",", "2", ",", 
              RowBox[{"ndisc", "-", "1"}]}], "}"}]}], "]"}]}], "]"}]}], ",", 
       RowBox[{"{", 
        RowBox[{"i", ",", "1", ",", "24"}], "}"}]}], "]"}], ";", 
     "\[IndentingNewLine]", "\[IndentingNewLine]", 
     RowBox[{"bc", " ", "=", " ", 
      RowBox[{"{", 
       RowBox[{
        RowBox[{
         RowBox[{
          RowBox[{"C", "[", 
           RowBox[{"1", ",", "1"}], "]"}], "[", "\[Theta]", "]"}], " ", 
         "\[Equal]", " ", 
         RowBox[{
          RowBox[{"C", "[", 
           RowBox[{"1", ",", "2"}], "]"}], "[", "\[Theta]", "]"}]}], ",", " ", 
        RowBox[{
         RowBox[{
          RowBox[{"C", "[", 
           RowBox[{"24", ",", "ndisc"}], "]"}], "[", "\[Theta]", "]"}], 
         "\[Equal]", " ", 
         RowBox[{
          RowBox[{"C", "[", 
           RowBox[{"24", ",", 
            RowBox[{"ndisc", "-", "1"}]}], "]"}], "[", "\[Theta]", "]"}]}]}], 
       "}"}]}], ";", "\[IndentingNewLine]", 
     RowBox[{"Table", "[", 
      RowBox[{
       RowBox[{"bc", " ", "=", " ", 
        RowBox[{"Join", "[", 
         RowBox[{"bc", ",", 
          RowBox[{"{", 
           RowBox[{
            RowBox[{
             RowBox[{
              RowBox[{"C", "[", 
               RowBox[{"i", ",", "ndisc"}], "]"}], "[", "\[Theta]", "]"}], 
             " ", "\[Equal]", " ", 
             RowBox[{
              RowBox[{"C", "[", 
               RowBox[{
                RowBox[{"i", "+", "1"}], ",", "1"}], "]"}], "[", "\[Theta]", 
              "]"}]}], ",", 
            RowBox[{
             RowBox[{
              FractionBox[
               RowBox[{
                RowBox[{
                 RowBox[{"C", "[", 
                  RowBox[{"i", ",", "ndisc"}], "]"}], "[", "\[Theta]", "]"}], 
                "-", 
                RowBox[{
                 RowBox[{"C", "[", 
                  RowBox[{"i", ",", 
                   RowBox[{"ndisc", "-", "1"}]}], "]"}], "[", "\[Theta]", 
                 "]"}]}], 
               RowBox[{"L", "[", 
                RowBox[{"[", "i", "]"}], "]"}]], " ", 
              RowBox[{"\[CapitalOmega]p", "[", 
               RowBox[{"[", "i", "]"}], "]"}]}], "\[Equal]", " ", 
             RowBox[{
              RowBox[{"\[CapitalOmega]p", "[", 
               RowBox[{"[", 
                RowBox[{"i", "+", "1"}], "]"}], "]"}], 
              FractionBox[
               RowBox[{
                RowBox[{
                 RowBox[{"C", "[", 
                  RowBox[{
                   RowBox[{"i", "+", "1"}], ",", "2"}], "]"}], "[", 
                 "\[Theta]", "]"}], "-", 
                RowBox[{
                 RowBox[{"C", "[", 
                  RowBox[{
                   RowBox[{"i", "+", "1"}], ",", "1"}], "]"}], "[", 
                 "\[Theta]", "]"}]}], 
               RowBox[{"L", "[", 
                RowBox[{"[", 
                 RowBox[{"i", "+", "1"}], "]"}], "]"}]]}]}]}], "}"}]}], 
         "]"}]}], ",", 
       RowBox[{"{", 
        RowBox[{"i", ",", "1", ",", "23"}], "}"}]}], "]"}], ";", 
     "\[IndentingNewLine]", 
     RowBox[{"rlistbc", " ", "=", " ", 
      RowBox[{
       RowBox[{"Solve", "[", 
        RowBox[{"bc", ",", "inclim"}], "]"}], "[", 
       RowBox[{"[", "1", "]"}], "]"}]}], ";", "\[IndentingNewLine]", 
     "\[IndentingNewLine]", 
     RowBox[{"eq", " ", "=", " ", 
      RowBox[{"{", "}"}]}], ";", "\[IndentingNewLine]", 
     RowBox[{"Table", "[", 
      RowBox[{
       RowBox[{"eq", " ", "=", " ", 
        RowBox[{"Join", "[", 
         RowBox[{"eq", ",", 
          RowBox[{"Table", "[", 
           RowBox[{
            RowBox[{
             RowBox[{
              RowBox[{
               RowBox[{"C", "[", 
                RowBox[{"i", ",", "j"}], "]"}], "'"}], "[", "\[Theta]", "]"}],
              " ", "\[Equal]", " ", 
             RowBox[{
              FractionBox["Dil", 
               RowBox[{"f", "[", 
                RowBox[{"[", "i", "]"}], "]"}]], 
              RowBox[{"(", 
               RowBox[{
                RowBox[{
                 FractionBox["1", 
                  RowBox[{"Peclet", "[", 
                   RowBox[{"[", "i", "]"}], "]"}]], 
                 FractionBox[
                  RowBox[{
                   RowBox[{
                    RowBox[{"C", "[", 
                    RowBox[{"i", ",", 
                    RowBox[{"j", "+", "1"}]}], "]"}], "[", "\[Theta]", "]"}], 
                   "+", 
                   RowBox[{
                    RowBox[{"C", "[", 
                    RowBox[{"i", ",", 
                    RowBox[{"j", "-", "1"}]}], "]"}], "[", "\[Theta]", "]"}], 
                   "-", 
                   RowBox[{"2", " ", 
                    RowBox[{
                    RowBox[{"C", "[", 
                    RowBox[{"i", ",", "j"}], "]"}], "[", "\[Theta]", 
                    "]"}]}]}], 
                  SuperscriptBox["\[CapitalDelta]\[Xi]", "2"]]}], " ", "+", 
                " ", 
                RowBox[{
                 FractionBox["1", 
                  RowBox[{"1", " ", "+", " ", "Dil", " "}]], 
                 RowBox[{"(", 
                  RowBox[{
                   RowBox[{
                    RowBox[{"(", 
                    RowBox[{
                    RowBox[{
                    RowBox[{"Jalvbh", "[", "i", "]"}], "[", "\[Theta]", "]"}],
                     "/.", 
                    RowBox[{"CNOloc", " ", "\[Rule]", " ", 
                    RowBox[{
                    RowBox[{"C", "[", 
                    RowBox[{"i", ",", "j"}], "]"}], "[", "\[Theta]", 
                    "]"}]}]}], ")"}], " ", 
                    FractionBox[
                    RowBox[{
                    RowBox[{"Salvbh", "[", "i", "]"}], "[", "\[Theta]", "]"}],
                     "Qin"]}], "+", 
                   RowBox[{
                    RowBox[{"(", 
                    RowBox[{
                    RowBox[{
                    RowBox[{"Jairbh", "[", "i", "]"}], "[", "\[Theta]", "]"}],
                     "/.", 
                    RowBox[{"CNOloc", " ", "\[Rule]", " ", 
                    RowBox[{
                    RowBox[{"C", "[", 
                    RowBox[{"i", ",", "j"}], "]"}], "[", "\[Theta]", 
                    "]"}]}]}], ")"}], " ", 
                    FractionBox[
                    RowBox[{
                    RowBox[{"Sairbh", "[", "i", "]"}], "[", "\[Theta]", "]"}],
                     "Qin"]}]}], ")"}]}]}], ")"}]}]}], ",", 
            RowBox[{"{", 
             RowBox[{"j", ",", "2", ",", 
              RowBox[{"ndisc", "-", "1"}]}], "}"}]}], "]"}]}], "]"}]}], ",", 
       RowBox[{"{", 
        RowBox[{"i", ",", "1", ",", "24"}], "}"}]}], "]"}], ";", 
     "\[IndentingNewLine]", "\[IndentingNewLine]", 
     RowBox[{"solbh", "=", " ", 
      RowBox[{
       RowBox[{"NDSolve", "[", 
        RowBox[{
         RowBox[{
          RowBox[{"Join", "[", 
           RowBox[{"eq", ",", "ci"}], "]"}], "/.", "rlistbc"}], ",", "inc", 
         ",", 
         RowBox[{"{", 
          RowBox[{"\[Theta]", ",", "0", ",", 
           FractionBox["tbh", "tin"]}], "}"}]}], "]"}], "[", 
       RowBox[{"[", "1", "]"}], "]"}]}], ";", "\[IndentingNewLine]", 
     RowBox[{"NOprofilebh", " ", "=", " ", 
      RowBox[{"{", "}"}]}], ";", "\[IndentingNewLine]", 
     RowBox[{"Table", "[", 
      RowBox[{
       RowBox[{"NOprofilebh", " ", "=", " ", 
        RowBox[{"Join", "[", 
         RowBox[{"NOprofilebh", ",", 
          RowBox[{"Table", "[", 
           RowBox[{
            RowBox[{"{", 
             RowBox[{
              RowBox[{
               RowBox[{"(", 
                RowBox[{"i", "-", "1"}], ")"}], " ", "+", " ", 
               RowBox[{
                RowBox[{"(", 
                 RowBox[{"j", "-", "1"}], ")"}], "\[CapitalDelta]\[Xi]"}]}], 
              ",", 
              RowBox[{
               RowBox[{
                RowBox[{
                 RowBox[{
                  SuperscriptBox["10", 
                   RowBox[{"9", " "}]], 
                  RowBox[{
                   RowBox[{"C", "[", 
                    RowBox[{"i", ",", "j"}], "]"}], "[", "\[Theta]", "]"}]}], 
                 "/.", "rlistbc"}], "/.", "solbh"}], "/.", 
               RowBox[{"\[Theta]", " ", "\[Rule]", " ", 
                FractionBox["tbh", "tin"]}]}]}], "}"}], ",", 
            RowBox[{"{", 
             RowBox[{"j", ",", "2", ",", "ndisc"}], "}"}]}], "]"}]}], "]"}]}],
        ",", 
       RowBox[{"{", 
        RowBox[{"i", ",", "1", ",", "24"}], "}"}]}], "]"}], " ", ";", 
     "\[IndentingNewLine]", 
     RowBox[{"grbh", " ", "=", " ", 
      RowBox[{"ListPlot", "[", 
       RowBox[{"NOprofilebh", ",", 
        RowBox[{"Frame", " ", "\[Rule]", " ", "True"}], ",", 
        RowBox[{"Axes", " ", "\[Rule]", " ", "False"}], ",", 
        RowBox[{"AspectRatio", "\[Rule]", "0.7"}], ",", 
        RowBox[{"FrameLabel", "\[Rule]", 
         RowBox[{"{", 
          RowBox[{
          "\"\<Generation number\>\"", ",", 
           "\"\<NO Concentration (ppb)\>\""}], "}"}]}], ",", 
        RowBox[{"GridLines", "\[Rule]", "Automatic"}], ",", " ", 
        RowBox[{"BaseStyle", "->", 
         RowBox[{"{", 
          RowBox[{
           RowBox[{"FontFamily", "->", "\"\<Times\>\""}], ",", 
           RowBox[{"FontSize", "\[Rule]", "16"}]}], "}"}]}], ",", 
        RowBox[{"PlotStyle", "\[Rule]", 
         RowBox[{"{", 
          RowBox[{"{", 
           RowBox[{"Black", ",", 
            RowBox[{"PointSize", "[", "0.005", "]"}]}], "}"}], "}"}]}], ",", 
        RowBox[{"PlotRange", " ", "\[Rule]", " ", "All"}]}], "]"}]}], ";", 
     "\[IndentingNewLine]", "\[IndentingNewLine]", 
     RowBox[{"(*", 
      RowBox[{
      "Balance", " ", "equations", " ", "during", " ", "the", " ", 
       "expiration", " ", "phase"}], "*)"}], "\[IndentingNewLine]", 
     RowBox[{"inc", " ", "=", " ", 
      RowBox[{"{", "}"}]}], ";", "\[IndentingNewLine]", 
     RowBox[{"inclim", " ", "=", " ", 
      RowBox[{"{", "}"}]}], ";", "\[IndentingNewLine]", 
     RowBox[{"Table", "[", 
      RowBox[{
       RowBox[{"inc", " ", "=", " ", 
        RowBox[{"Join", "[", 
         RowBox[{"inc", ",", 
          RowBox[{"Table", "[", 
           RowBox[{
            RowBox[{
             RowBox[{"C", "[", 
              RowBox[{"i", ",", "j"}], "]"}], "[", "\[Theta]", "]"}], ",", 
            RowBox[{"{", 
             RowBox[{"j", ",", "2", ",", 
              RowBox[{"ndisc", "-", "1"}]}], "}"}]}], "]"}]}], "]"}]}], ",", 
       RowBox[{"{", 
        RowBox[{"i", ",", "1", ",", "24"}], "}"}]}], "]"}], ";", 
     "\[IndentingNewLine]", 
     RowBox[{"Table", "[", 
      RowBox[{
       RowBox[{"inclim", " ", "=", " ", 
        RowBox[{"Join", "[", 
         RowBox[{"inclim", ",", 
          RowBox[{"{", 
           RowBox[{
            RowBox[{
             RowBox[{"C", "[", 
              RowBox[{"i", ",", "1"}], "]"}], "[", "\[Theta]", "]"}], ",", 
            RowBox[{
             RowBox[{"C", "[", 
              RowBox[{"i", ",", "ndisc"}], "]"}], "[", "\[Theta]", "]"}]}], 
           "}"}]}], "]"}]}], ",", 
       RowBox[{"{", 
        RowBox[{"i", ",", "1", ",", "24"}], "}"}]}], "]"}], ";", 
     "\[IndentingNewLine]", "\[IndentingNewLine]", 
     RowBox[{"ci", " ", "=", " ", 
      RowBox[{"{", "}"}]}], ";", "\[IndentingNewLine]", 
     RowBox[{"Table", "[", 
      RowBox[{
       RowBox[{"ci", " ", "=", " ", 
        RowBox[{"Join", "[", 
         RowBox[{"ci", ",", 
          RowBox[{"Table", "[", 
           RowBox[{
            RowBox[{
             RowBox[{
              RowBox[{
               RowBox[{
                RowBox[{
                 RowBox[{"C", "[", 
                  RowBox[{"i", ",", "j"}], "]"}], "[", "0", "]"}], " ", 
                "\[Equal]", " ", 
                RowBox[{
                 RowBox[{"C", "[", 
                  RowBox[{"i", ",", "j"}], "]"}], "[", "\[Theta]", "]"}]}], "/.",
                "rlistbc"}], "/.", "solbh"}], "/.", 
             RowBox[{"\[Theta]", " ", "\[Rule]", " ", 
              FractionBox["tbh", "tin"]}]}], ",", 
            RowBox[{"{", 
             RowBox[{"j", ",", "2", ",", 
              RowBox[{"ndisc", "-", "1"}]}], "}"}]}], "]"}]}], "]"}]}], ",", 
       RowBox[{"{", 
        RowBox[{"i", ",", "1", ",", "24"}], "}"}]}], "]"}], ";", 
     "\[IndentingNewLine]", "\[IndentingNewLine]", 
     RowBox[{"bc", " ", "=", " ", 
      RowBox[{"{", 
       RowBox[{
        RowBox[{
         RowBox[{
          RowBox[{"C", "[", 
           RowBox[{"1", ",", "1"}], "]"}], "[", "\[Theta]", "]"}], " ", 
         "\[Equal]", " ", 
         RowBox[{
          RowBox[{"C", "[", 
           RowBox[{"1", ",", "2"}], "]"}], "[", "\[Theta]", "]"}]}], ",", " ", 
        RowBox[{
         RowBox[{
          RowBox[{"C", "[", 
           RowBox[{"24", ",", "ndisc"}], "]"}], "[", "\[Theta]", "]"}], 
         "\[Equal]", " ", 
         RowBox[{
          RowBox[{"C", "[", 
           RowBox[{"24", ",", 
            RowBox[{"ndisc", "-", "1"}]}], "]"}], "[", "\[Theta]", "]"}]}]}], 
       "}"}]}], ";", "\[IndentingNewLine]", 
     RowBox[{"Table", "[", 
      RowBox[{
       RowBox[{"bc", " ", "=", " ", 
        RowBox[{"Join", "[", 
         RowBox[{"bc", ",", 
          RowBox[{"{", 
           RowBox[{
            RowBox[{
             RowBox[{
              RowBox[{"C", "[", 
               RowBox[{"i", ",", "ndisc"}], "]"}], "[", "\[Theta]", "]"}], 
             " ", "\[Equal]", " ", 
             RowBox[{
              RowBox[{"C", "[", 
               RowBox[{
                RowBox[{"i", "+", "1"}], ",", "1"}], "]"}], "[", "\[Theta]", 
              "]"}]}], ",", 
            RowBox[{
             RowBox[{
              FractionBox[
               RowBox[{
                RowBox[{
                 RowBox[{"C", "[", 
                  RowBox[{"i", ",", "ndisc"}], "]"}], "[", "\[Theta]", "]"}], 
                "-", 
                RowBox[{
                 RowBox[{"C", "[", 
                  RowBox[{"i", ",", 
                   RowBox[{"ndisc", "-", "1"}]}], "]"}], "[", "\[Theta]", 
                 "]"}]}], 
               RowBox[{"L", "[", 
                RowBox[{"[", "i", "]"}], "]"}]], " ", 
              RowBox[{"\[CapitalOmega]p", "[", 
               RowBox[{"[", "i", "]"}], "]"}]}], "\[Equal]", " ", 
             RowBox[{
              RowBox[{"\[CapitalOmega]p", "[", 
               RowBox[{"[", 
                RowBox[{"i", "+", "1"}], "]"}], "]"}], 
              FractionBox[
               RowBox[{
                RowBox[{
                 RowBox[{"C", "[", 
                  RowBox[{
                   RowBox[{"i", "+", "1"}], ",", "2"}], "]"}], "[", 
                 "\[Theta]", "]"}], "-", 
                RowBox[{
                 RowBox[{"C", "[", 
                  RowBox[{
                   RowBox[{"i", "+", "1"}], ",", "1"}], "]"}], "[", 
                 "\[Theta]", "]"}]}], 
               RowBox[{"L", "[", 
                RowBox[{"[", 
                 RowBox[{"i", "+", "1"}], "]"}], "]"}]]}]}]}], "}"}]}], 
         "]"}]}], ",", 
       RowBox[{"{", 
        RowBox[{"i", ",", "1", ",", "23"}], "}"}]}], "]"}], ";", 
     "\[IndentingNewLine]", 
     RowBox[{"rlistbc", " ", "=", " ", 
      RowBox[{
       RowBox[{"Solve", "[", 
        RowBox[{"bc", ",", "inclim"}], "]"}], "[", 
       RowBox[{"[", "1", "]"}], "]"}]}], ";", "\[IndentingNewLine]", 
     "\[IndentingNewLine]", 
     RowBox[{"eq", " ", "=", " ", 
      RowBox[{"{", "}"}]}], ";", "\[IndentingNewLine]", 
     RowBox[{"Table", "[", 
      RowBox[{
       RowBox[{"eq", " ", "=", " ", 
        RowBox[{"Join", "[", 
         RowBox[{"eq", ",", 
          RowBox[{"Table", "[", 
           RowBox[{
            RowBox[{
             RowBox[{
              RowBox[{
               RowBox[{"C", "[", 
                RowBox[{"i", ",", "j"}], "]"}], "'"}], "[", "\[Theta]", "]"}],
              " ", "\[Equal]", " ", 
             RowBox[{
              FractionBox["Dil", 
               RowBox[{"f", "[", 
                RowBox[{"[", "i", "]"}], "]"}]], 
              RowBox[{"(", " ", 
               RowBox[{
                RowBox[{
                 FractionBox[
                  RowBox[{"1", "-", 
                   RowBox[{"Sum", "[", 
                    RowBox[{
                    RowBox[{"f", "[", 
                    RowBox[{"[", "k", "]"}], "]"}], ",", 
                    RowBox[{"{", 
                    RowBox[{"k", ",", "1", ",", 
                    RowBox[{"i", "-", "1"}]}], "}"}]}], "]"}], "-", 
                   RowBox[{
                    RowBox[{"f", "[", 
                    RowBox[{"[", "i", "]"}], "]"}], 
                    RowBox[{"(", 
                    RowBox[{"j", "-", "1"}], ")"}], 
                    "\[CapitalDelta]\[Xi]"}]}], 
                  RowBox[{"1", "+", 
                   RowBox[{"Dil", " ", 
                    RowBox[{"(", 
                    RowBox[{"1", "-", "\[Theta]"}], ")"}]}]}]], 
                 FractionBox[
                  RowBox[{
                   RowBox[{
                    RowBox[{"C", "[", 
                    RowBox[{"i", ",", 
                    RowBox[{"j", "+", "1"}]}], "]"}], "[", "\[Theta]", "]"}], 
                   "-", 
                   RowBox[{
                    RowBox[{"C", "[", 
                    RowBox[{"i", ",", "j"}], "]"}], "[", "\[Theta]", "]"}]}], 
                  "\[CapitalDelta]\[Xi]"]}], "+", 
                RowBox[{
                 FractionBox["1", 
                  RowBox[{"Peclet", "[", 
                   RowBox[{"[", "i", "]"}], "]"}]], 
                 FractionBox[
                  RowBox[{
                   RowBox[{
                    RowBox[{"C", "[", 
                    RowBox[{"i", ",", 
                    RowBox[{"j", "+", "1"}]}], "]"}], "[", "\[Theta]", "]"}], 
                   "+", 
                   RowBox[{
                    RowBox[{"C", "[", 
                    RowBox[{"i", ",", 
                    RowBox[{"j", "-", "1"}]}], "]"}], "[", "\[Theta]", "]"}], 
                   "-", 
                   RowBox[{"2", " ", 
                    RowBox[{
                    RowBox[{"C", "[", 
                    RowBox[{"i", ",", "j"}], "]"}], "[", "\[Theta]", 
                    "]"}]}]}], 
                  SuperscriptBox["\[CapitalDelta]\[Xi]", "2"]], 
                 FractionBox["tex", "tin"]}], " ", "+", " ", 
                RowBox[{
                 FractionBox["1", 
                  RowBox[{"1", " ", "+", " ", 
                   RowBox[{"Dil", " ", 
                    RowBox[{"(", 
                    RowBox[{"1", "-", "\[Theta]"}], ")"}]}]}]], 
                 FractionBox["tex", "tin"], 
                 RowBox[{"(", 
                  RowBox[{
                   RowBox[{
                    RowBox[{"(", 
                    RowBox[{
                    RowBox[{
                    RowBox[{"Jalvexp", "[", "i", "]"}], "[", "\[Theta]", 
                    "]"}], "/.", 
                    RowBox[{"CNOloc", " ", "\[Rule]", " ", 
                    RowBox[{
                    RowBox[{"C", "[", 
                    RowBox[{"i", ",", "j"}], "]"}], "[", "\[Theta]", 
                    "]"}]}]}], ")"}], " ", 
                    FractionBox[
                    RowBox[{
                    RowBox[{"Salvexp", "[", "i", "]"}], "[", "\[Theta]", 
                    "]"}], "Qin"]}], "+", 
                   RowBox[{
                    RowBox[{"(", 
                    RowBox[{
                    RowBox[{
                    RowBox[{"Jairexp", "[", "i", "]"}], "[", "\[Theta]", 
                    "]"}], "/.", 
                    RowBox[{"CNOloc", " ", "\[Rule]", " ", 
                    RowBox[{
                    RowBox[{"C", "[", 
                    RowBox[{"i", ",", "j"}], "]"}], "[", "\[Theta]", 
                    "]"}]}]}], ")"}], " ", 
                    FractionBox[
                    RowBox[{
                    RowBox[{"Sairexp", "[", "i", "]"}], "[", "\[Theta]", 
                    "]"}], "Qin"]}]}], ")"}]}]}], ")"}]}]}], ",", 
            RowBox[{"{", 
             RowBox[{"j", ",", "2", ",", 
              RowBox[{"ndisc", "-", "1"}]}], "}"}]}], "]"}]}], "]"}]}], ",", 
       RowBox[{"{", 
        RowBox[{"i", ",", "1", ",", "24"}], "}"}]}], "]"}], ";", 
     "\[IndentingNewLine]", "\[IndentingNewLine]", 
     RowBox[{"solexp", " ", "=", " ", 
      RowBox[{
       RowBox[{"NDSolve", "[", 
        RowBox[{
         RowBox[{
          RowBox[{"Join", "[", 
           RowBox[{"eq", ",", "ci"}], "]"}], "/.", "rlistbc"}], ",", "inc", 
         ",", 
         RowBox[{"{", 
          RowBox[{"\[Theta]", ",", "0", ",", "1"}], "}"}]}], "]"}], "[", 
       RowBox[{"[", "1", "]"}], "]"}]}], ";", "\[IndentingNewLine]", 
     RowBox[{"NOprofileexp", "=", " ", 
      RowBox[{"{", "}"}]}], ";", "\[IndentingNewLine]", 
     RowBox[{"Table", "[", 
      RowBox[{
       RowBox[{"NOprofileexp", " ", "=", " ", 
        RowBox[{"Join", "[", 
         RowBox[{"NOprofileexp", ",", 
          RowBox[{"Table", "[", 
           RowBox[{
            RowBox[{"{", 
             RowBox[{
              RowBox[{
               RowBox[{"(", 
                RowBox[{"i", "-", "1"}], ")"}], " ", "+", " ", 
               RowBox[{
                RowBox[{"(", 
                 RowBox[{"j", "-", "1"}], ")"}], "\[CapitalDelta]\[Xi]"}]}], 
              ",", 
              RowBox[{
               RowBox[{
                RowBox[{
                 RowBox[{
                  SuperscriptBox["10", 
                   RowBox[{"9", " "}]], 
                  RowBox[{
                   RowBox[{"C", "[", 
                    RowBox[{"i", ",", "j"}], "]"}], "[", "\[Theta]", "]"}]}], 
                 "/.", "rlistbc"}], "/.", "solexp"}], "/.", 
               RowBox[{"\[Theta]", " ", "\[Rule]", " ", "1"}]}]}], "}"}], ",", 
            RowBox[{"{", 
             RowBox[{"j", ",", "2", ",", "ndisc"}], "}"}]}], "]"}]}], "]"}]}],
        ",", 
       RowBox[{"{", 
        RowBox[{"i", ",", "1", ",", "24"}], "}"}]}], "]"}], " ", ";", 
     "\[IndentingNewLine]", 
     RowBox[{"grexp", " ", "=", " ", 
      RowBox[{"ListPlot", "[", 
       RowBox[{"NOprofileexp", ",", 
        RowBox[{"Frame", " ", "\[Rule]", " ", "True"}], ",", 
        RowBox[{"Axes", " ", "\[Rule]", " ", "False"}], ",", 
        RowBox[{"AspectRatio", "\[Rule]", "0.7"}], ",", 
        RowBox[{"FrameLabel", "\[Rule]", 
         RowBox[{"{", 
          RowBox[{
          "\"\<Generation number\>\"", ",", 
           "\"\<NO Concentration (ppb)\>\""}], "}"}]}], ",", 
        RowBox[{"GridLines", "\[Rule]", "Automatic"}], ",", " ", 
        RowBox[{"BaseStyle", "->", 
         RowBox[{"{", 
          RowBox[{
           RowBox[{"FontFamily", "->", "\"\<Times\>\""}], ",", 
           RowBox[{"FontSize", "\[Rule]", "16"}]}], "}"}]}], ",", 
        RowBox[{"PlotStyle", "\[Rule]", 
         RowBox[{"{", 
          RowBox[{"{", 
           RowBox[{"Black", ",", 
            RowBox[{"PointSize", "[", "0.005", "]"}]}], "}"}], "}"}]}], ",", 
        RowBox[{"PlotRange", " ", "\[Rule]", " ", "All"}]}], "]"}]}], ";", 
     "\[IndentingNewLine]", 
     RowBox[{"{", 
      RowBox[{
       RowBox[{"FENOend", " ", "=", " ", 
        RowBox[{
         RowBox[{
          RowBox[{
           RowBox[{
            SuperscriptBox["10", 
             RowBox[{"9", " "}]], 
            RowBox[{
             RowBox[{"C", "[", 
              RowBox[{"1", ",", "1"}], "]"}], "[", "\[Theta]", "]"}]}], "/.", 
           "rlistbc"}], "/.", "solexp"}], "/.", 
         RowBox[{"\[Theta]", " ", "\[Rule]", " ", "1"}]}]}], ",", 
       RowBox[{
        RowBox[{"Sum", "[", 
         RowBox[{
          RowBox[{
           RowBox[{
            RowBox[{
             RowBox[{
              RowBox[{
               RowBox[{"Jairexp", "[", "BCextend", "]"}], "[", "1", "]"}], "/.", 
              RowBox[{"CNOloc", " ", "\[Rule]", " ", 
               RowBox[{
                RowBox[{"C", "[", 
                 RowBox[{"BCextend", ",", "j"}], "]"}], "[", "\[Theta]", 
                "]"}]}]}], "/.", "rlistbc"}], "/.", "solexp"}], "/.", 
           RowBox[{"\[Theta]", " ", "\[Rule]", " ", "1"}]}], ",", 
          RowBox[{"{", 
           RowBox[{"j", ",", "1", ",", "ndisc"}], "}"}]}], "]"}], 
        FractionBox["1", "ndisc"]}], ",", " ", 
       RowBox[{
        RowBox[{
         RowBox[{"Jairexp", "[", "BCextend", "]"}], "[", "1", "]"}], "/.", 
        RowBox[{"CNOloc", " ", "\[Rule]", " ", "0"}]}], ",", " ", 
       RowBox[{
        RowBox[{"L", "[", 
         RowBox[{"[", "BCextend", "]"}], "]"}], "2", " ", "\[Pi]", " ", 
        RowBox[{"R\[Mu]", "[", 
         RowBox[{"[", "BCextend", "]"}], "]"}], " ", 
        RowBox[{"Sum", "[", 
         RowBox[{
          RowBox[{
           RowBox[{
            RowBox[{
             RowBox[{
              RowBox[{
               RowBox[{"Jairexp", "[", "BCextend", "]"}], "[", "1", "]"}], "/.", 
              RowBox[{"CNOloc", " ", "\[Rule]", " ", 
               RowBox[{
                RowBox[{"C", "[", 
                 RowBox[{"BCextend", ",", "j"}], "]"}], "[", "\[Theta]", 
                "]"}]}]}], "/.", "rlistbc"}], "/.", "solexp"}], "/.", 
           RowBox[{"\[Theta]", " ", "\[Rule]", " ", "1"}]}], ",", 
          RowBox[{"{", 
           RowBox[{"j", ",", "1", ",", "ndisc"}], "}"}]}], "]"}], 
        FractionBox["1", "ndisc"]}]}], "}"}]}], "\[IndentingNewLine]", 
    ")"}]}]}]], "Input",
 CellChangeTimes->{{3.666171732088155*^9, 3.666171780195273*^9}, {
   3.666171907962329*^9, 3.6661719342026577`*^9}, {3.666172518572061*^9, 
   3.666172524622457*^9}, {3.6661725609447308`*^9, 3.666172608117488*^9}, {
   3.66617291740511*^9, 3.666173063604128*^9}, {3.666173102685618*^9, 
   3.6661731402310457`*^9}, {3.6661731702910023`*^9, 3.666173190797737*^9}, {
   3.6661745859441223`*^9, 3.6661745860734043`*^9}, {3.666174659364335*^9, 
   3.666174734584199*^9}, {3.66619108815149*^9, 3.66619108832272*^9}, 
   3.6661916557628193`*^9, 3.666197492321315*^9, 3.66619754518182*^9, {
   3.666270014786099*^9, 3.666270019013545*^9}, {3.666433799373219*^9, 
   3.666433800988718*^9}, {3.666434351843871*^9, 3.666434352578766*^9}, {
   3.666434434317243*^9, 3.666434434858869*^9}, {3.666434494296185*^9, 
   3.66643449452734*^9}, {3.666456559621977*^9, 3.666456562219873*^9}, 
   3.6664566315209827`*^9, {3.6664567718161163`*^9, 3.666456778807619*^9}, {
   3.666456831653903*^9, 3.6664568317536373`*^9}, 3.666456883895248*^9, {
   3.666456917567451*^9, 3.6664569365818768`*^9}, {3.666456985839958*^9, 
   3.666457013024188*^9}, {3.666503080076264*^9, 3.666503080144023*^9}, {
   3.6665031130982227`*^9, 3.666503113274564*^9}, {3.666504195674923*^9, 
   3.666504201895032*^9}, {3.666504308783739*^9, 3.6665043171263437`*^9}, {
   3.666524507160398*^9, 3.666524509911141*^9}, 3.666541900260326*^9, {
   3.6665420354138412`*^9, 3.666542065655177*^9}, {3.666542538887514*^9, 
   3.6665425417930603`*^9}, {3.6666817592243423`*^9, 3.666681792242326*^9}, {
   3.666681957835403*^9, 3.666681958424584*^9}, {3.666783677606463*^9, 
   3.666783765830531*^9}, {3.666783835720448*^9, 3.66678389674227*^9}, {
   3.666783977245769*^9, 3.666783993840334*^9}, {3.6667840277155333`*^9, 
   3.666784035671206*^9}, {3.666784078237652*^9, 3.666784127320468*^9}, {
   3.6667843130731363`*^9, 3.6667843470086184`*^9}, 3.666784381695804*^9, {
   3.6667845733084793`*^9, 3.666784597655949*^9}, 3.667723203638866*^9, {
   3.667723916939432*^9, 3.667723922771756*^9}, {3.667723993657099*^9, 
   3.6677239942792473`*^9}}],

Cell[BoxData[
 RowBox[{"\[IndentingNewLine]", 
  RowBox[{
   RowBox[{
    RowBox[{"modhealthylungs", "[", 
     RowBox[{"x1_", ",", "x2_", ",", "x3_"}], "]"}], " ", ":=", 
    "\[IndentingNewLine]", 
    RowBox[{"(", "\[IndentingNewLine]", 
     StyleBox[
      RowBox[{"(*", 
       RowBox[{"Model", " ", "of", " ", "the", " ", "healthy", " ", "lungs"}],
        "*)"}],
      FontSize->16,
      FontColor->RGBColor[0, 0, 1]], 
     StyleBox["\[IndentingNewLine]",
      FontSize->16,
      FontColor->RGBColor[0, 0, 1]], 
     RowBox[{"(*", 
      RowBox[{"Donn\[EAcute]es", " ", "de", " ", 
       RowBox[{"l", "'"}], "utilisateur"}], "*)"}], "\[IndentingNewLine]", 
     RowBox[{
      RowBox[{"geninterest", " ", "=", " ", "x3"}], ";", 
      "\[IndentingNewLine]", 
      RowBox[{"Qin", " ", "=", " ", "500"}], ";", "\[IndentingNewLine]", 
      RowBox[{"tin", " ", "=", " ", "2"}], ";", "\[IndentingNewLine]", 
      RowBox[{"tbh", " ", "=", " ", "x2"}], ";", "\[IndentingNewLine]", 
      RowBox[{"Qex", " ", "=", " ", 
       RowBox[{"-", "x1"}]}], ";", "\[IndentingNewLine]", 
      RowBox[{"tex", " ", "=", " ", 
       RowBox[{
        RowBox[{"-", "Qin"}], " ", 
        FractionBox["tin", "Qex"]}]}], ";", "\[IndentingNewLine]", 
      "\[IndentingNewLine]", 
      RowBox[{"(*", 
       RowBox[{"Lungs", " ", "at", " ", "rest"}], "*)"}], 
      "\[IndentingNewLine]", 
      RowBox[{"RL", " ", "=", " ", 
       RowBox[{"Table", "[", 
        RowBox[{
         RowBox[{"N", "[", 
          SqrtBox[
           FractionBox[
            RowBox[{"\[CapitalOmega]p0", "[", 
             RowBox[{"[", "i", "]"}], "]"}], 
            RowBox[{
             SuperscriptBox["2", 
              RowBox[{"i", "-", "1"}]], "\[Pi]"}]]], "]"}], ",", 
         RowBox[{"{", 
          RowBox[{"i", ",", "1", ",", "24"}], "}"}]}], "]"}]}], ";", 
      "\[IndentingNewLine]", 
      RowBox[{"RE", " ", "=", " ", 
       RowBox[{"RL", " ", "+", "\[Delta]E0"}]}], ";", "\[IndentingNewLine]", 
      RowBox[{"RM", " ", "=", " ", 
       RowBox[{"RE", "+", "\[Delta]M0"}]}], ";", "\[IndentingNewLine]", 
      RowBox[{"\[CapitalOmega]p", " ", "=", " ", "\[CapitalOmega]p0"}], ";", 
      "\[IndentingNewLine]", 
      RowBox[{"\[CapitalOmega]", " ", "=", " ", "\[CapitalOmega]0"}], ";", 
      "\[IndentingNewLine]", 
      RowBox[{"V", " ", "=", " ", 
       RowBox[{"Sum", "[", 
        RowBox[{
         RowBox[{
          RowBox[{"\[CapitalOmega]", "[", 
           RowBox[{"[", "i", "]"}], "]"}], 
          RowBox[{"L", "[", 
           RowBox[{"[", "i", "]"}], "]"}]}], ",", 
         RowBox[{"{", 
          RowBox[{"i", ",", "1", ",", "24"}], "}"}]}], "]"}]}], ";", 
      "\[IndentingNewLine]", "\[IndentingNewLine]", 
      RowBox[{"(*", 
       RowBox[{"Lungs", " ", "during", " ", "inspiration"}], "*)"}], 
      "\[IndentingNewLine]", 
      RowBox[{"Dil", " ", "=", " ", 
       FractionBox[
        RowBox[{"Qin", " ", "tin"}], "V"]}], ";", "\[IndentingNewLine]", 
      RowBox[{"Table", "[", 
       RowBox[{
        RowBox[{
         RowBox[{
          RowBox[{"RLinsp", "[", "i", "]"}], "[", "\[Theta]_", "]"}], "=", 
         " ", 
         SqrtBox[
          FractionBox[
           RowBox[{
            RowBox[{"\[CapitalOmega]p", "[", 
             RowBox[{"[", "i", "]"}], "]"}], " ", 
            RowBox[{"(", 
             RowBox[{"1", "+", 
              RowBox[{"Dil", " ", "\[Theta]"}]}], ")"}]}], 
           RowBox[{
            SuperscriptBox["2", 
             RowBox[{"i", "-", "1"}]], "\[Pi]"}]]]}], ",", 
        RowBox[{"{", 
         RowBox[{"i", ",", "1", ",", "19"}], "}"}]}], "]"}], ";", 
      "\[IndentingNewLine]", 
      RowBox[{"Table", "[", 
       RowBox[{
        RowBox[{
         RowBox[{
          RowBox[{"REinsp", "[", "i", "]"}], "[", "\[Theta]_", "]"}], " ", 
         "=", " ", 
         RowBox[{"Simplify", "[", 
          SqrtBox[
           RowBox[{
            SuperscriptBox[
             RowBox[{
              RowBox[{"RLinsp", "[", "i", "]"}], "[", "\[Theta]", "]"}], "2"],
             " ", "+", 
            SuperscriptBox[
             RowBox[{"RE", "[", 
              RowBox[{"[", "i", "]"}], "]"}], "2"], "-", 
            SuperscriptBox[
             RowBox[{"RL", "[", 
              RowBox[{"[", "i", "]"}], "]"}], "2"], " "}]], "]"}]}], ",", 
        RowBox[{"{", 
         RowBox[{"i", ",", "1", ",", "19"}], "}"}]}], "]"}], ";", 
      "\[IndentingNewLine]", 
      RowBox[{"Table", "[", 
       RowBox[{
        RowBox[{
         RowBox[{
          RowBox[{"RMinsp", "[", "i", "]"}], "[", "\[Theta]_", "]"}], " ", 
         "=", " ", 
         RowBox[{"Simplify", "[", 
          SqrtBox[
           RowBox[{
            SuperscriptBox[
             RowBox[{
              RowBox[{"REinsp", "[", "i", "]"}], "[", "\[Theta]", "]"}], "2"],
             " ", "+", 
            SuperscriptBox[
             RowBox[{"RM", "[", 
              RowBox[{"[", "i", "]"}], "]"}], "2"], "-", 
            SuperscriptBox[
             RowBox[{"RE", "[", 
              RowBox[{"[", "i", "]"}], "]"}], "2"], " "}]], "]"}]}], ",", 
        RowBox[{"{", 
         RowBox[{"i", ",", "1", ",", "19"}], "}"}]}], "]"}], ";", 
      "\[IndentingNewLine]", 
      RowBox[{"Table", "[", 
       RowBox[{
        RowBox[{
         RowBox[{
          RowBox[{"\[Delta]Einsp", "[", "i", "]"}], "[", "\[Theta]_", "]"}], 
         " ", "=", " ", 
         RowBox[{
          RowBox[{
           RowBox[{"REinsp", "[", "i", "]"}], "[", "\[Theta]", "]"}], "-", 
          RowBox[{
           RowBox[{"RLinsp", "[", "i", "]"}], "[", "\[Theta]", "]"}]}]}], ",", 
        RowBox[{"{", 
         RowBox[{"i", ",", "1", ",", "19"}], "}"}]}], "]"}], ";", 
      "\[IndentingNewLine]", 
      RowBox[{"Table", "[", 
       RowBox[{
        RowBox[{
         RowBox[{
          RowBox[{"\[Delta]Minsp", "[", "i", "]"}], "[", "\[Theta]_", "]"}], 
         " ", "=", " ", 
         RowBox[{
          RowBox[{
           RowBox[{"RMinsp", "[", "i", "]"}], "[", "\[Theta]", "]"}], "-", 
          RowBox[{
           RowBox[{"REinsp", "[", "i", "]"}], "[", "\[Theta]", "]"}]}]}], ",", 
        RowBox[{"{", 
         RowBox[{"i", ",", "1", ",", "19"}], "}"}]}], "]"}], ";", 
      "\[IndentingNewLine]", 
      RowBox[{"Table", "[", 
       RowBox[{
        RowBox[{
         RowBox[{
          RowBox[{"Sairinsp", "[", "i", "]"}], "[", "\[Theta]_", "]"}], "=", 
         " ", 
         RowBox[{
          SuperscriptBox["2", 
           RowBox[{"i", "-", "1"}]], 
          RowBox[{"L", "[", 
           RowBox[{"[", "i", "]"}], "]"}], " ", "2", " ", "\[Pi]", " ", 
          RowBox[{
           RowBox[{"RLinsp", "[", "i", "]"}], "[", "\[Theta]", "]"}]}]}], ",", 
        RowBox[{"{", 
         RowBox[{"i", ",", "1", ",", "19"}], "}"}]}], "]"}], ";", 
      "\[IndentingNewLine]", 
      RowBox[{"Table", "[", 
       RowBox[{
        RowBox[{
         RowBox[{
          RowBox[{"Sairinsp", "[", "i", "]"}], "[", "\[Theta]_", "]"}], "=", 
         " ", "0"}], ",", 
        RowBox[{"{", 
         RowBox[{"i", ",", "20", ",", "24"}], "}"}]}], "]"}], ";", 
      "\[IndentingNewLine]", 
      RowBox[{"Table", "[", 
       RowBox[{
        RowBox[{
         RowBox[{
          RowBox[{"Salvinsp", "[", "i", "]"}], "[", "\[Theta]_", "]"}], "=", 
         " ", 
         RowBox[{
          RowBox[{"L", "[", 
           RowBox[{"[", "i", "]"}], "]"}], " ", 
          RowBox[{"\[CapitalOmega]alv0", "[", 
           RowBox[{"[", "i", "]"}], "]"}], " ", 
          RowBox[{"(", 
           RowBox[{"1", "+", 
            RowBox[{"Dil", " ", "\[Theta]"}]}], ")"}], 
          FractionBox["3", "dalv"]}]}], ",", 
        RowBox[{"{", 
         RowBox[{"i", ",", "1", ",", "24"}], "}"}]}], "]"}], ";", 
      "\[IndentingNewLine]", 
      RowBox[{
       RowBox[{"Salvtotinsp", "[", "\[Theta]_", "]"}], " ", "=", " ", 
       RowBox[{"Simplify", "[", 
        RowBox[{"Sum", "[", 
         RowBox[{
          RowBox[{
           RowBox[{"Salvinsp", "[", "i", "]"}], "[", "\[Theta]", "]"}], ",", 
          RowBox[{"{", 
           RowBox[{"i", ",", "1", ",", "24"}], "}"}]}], "]"}], "]"}]}], ";", 
      "\[IndentingNewLine]", "\[IndentingNewLine]", 
      RowBox[{"(*", 
       RowBox[{"Lungs", " ", "during", " ", "breathold"}], "*)"}], 
      "\[IndentingNewLine]", 
      RowBox[{"Table", "[", 
       RowBox[{
        RowBox[{
         RowBox[{
          RowBox[{"RLbh", "[", "i", "]"}], "[", "\[Theta]_", "]"}], "=", " ", 
         
         SqrtBox[
          FractionBox[
           RowBox[{
            RowBox[{"\[CapitalOmega]p", "[", 
             RowBox[{"[", "i", "]"}], "]"}], " ", 
            RowBox[{"(", 
             RowBox[{"1", "+", "Dil"}], ")"}]}], 
           RowBox[{
            SuperscriptBox["2", 
             RowBox[{"i", "-", "1"}]], "\[Pi]"}]]]}], ",", 
        RowBox[{"{", 
         RowBox[{"i", ",", "1", ",", "19"}], "}"}]}], "]"}], ";", 
      "\[IndentingNewLine]", 
      RowBox[{"Table", "[", 
       RowBox[{
        RowBox[{
         RowBox[{
          RowBox[{"REbh", "[", "i", "]"}], "[", "\[Theta]_", "]"}], " ", "=", 
         " ", 
         RowBox[{"Simplify", "[", 
          SqrtBox[
           RowBox[{
            SuperscriptBox[
             RowBox[{
              RowBox[{"RLbh", "[", "i", "]"}], "[", "\[Theta]", "]"}], "2"], 
            " ", "+", 
            SuperscriptBox[
             RowBox[{"RE", "[", 
              RowBox[{"[", "i", "]"}], "]"}], "2"], "-", 
            SuperscriptBox[
             RowBox[{"RL", "[", 
              RowBox[{"[", "i", "]"}], "]"}], "2"], " "}]], "]"}]}], ",", 
        RowBox[{"{", 
         RowBox[{"i", ",", "1", ",", "19"}], "}"}]}], "]"}], ";", 
      "\[IndentingNewLine]", 
      RowBox[{"Table", "[", 
       RowBox[{
        RowBox[{
         RowBox[{
          RowBox[{"RMbh", "[", "i", "]"}], "[", "\[Theta]_", "]"}], " ", "=", 
         " ", 
         RowBox[{"Simplify", "[", 
          SqrtBox[
           RowBox[{
            SuperscriptBox[
             RowBox[{
              RowBox[{"REbh", "[", "i", "]"}], "[", "\[Theta]", "]"}], "2"], 
            " ", "+", 
            SuperscriptBox[
             RowBox[{"RM", "[", 
              RowBox[{"[", "i", "]"}], "]"}], "2"], "-", 
            SuperscriptBox[
             RowBox[{"RE", "[", 
              RowBox[{"[", "i", "]"}], "]"}], "2"], " "}]], "]"}]}], ",", 
        RowBox[{"{", 
         RowBox[{"i", ",", "1", ",", "19"}], "}"}]}], "]"}], ";", 
      "\[IndentingNewLine]", 
      RowBox[{"Table", "[", 
       RowBox[{
        RowBox[{
         RowBox[{
          RowBox[{"\[Delta]Ebh", "[", "i", "]"}], "[", "\[Theta]_", "]"}], 
         " ", "=", " ", 
         RowBox[{
          RowBox[{
           RowBox[{"REbh", "[", "i", "]"}], "[", "\[Theta]", "]"}], "-", 
          RowBox[{
           RowBox[{"RLbh", "[", "i", "]"}], "[", "\[Theta]", "]"}]}]}], ",", 
        RowBox[{"{", 
         RowBox[{"i", ",", "1", ",", "19"}], "}"}]}], "]"}], ";", 
      "\[IndentingNewLine]", 
      RowBox[{"Table", "[", 
       RowBox[{
        RowBox[{
         RowBox[{
          RowBox[{"\[Delta]Mbh", "[", "i", "]"}], "[", "\[Theta]_", "]"}], 
         " ", "=", " ", 
         RowBox[{
          RowBox[{
           RowBox[{"RMbh", "[", "i", "]"}], "[", "\[Theta]", "]"}], "-", 
          RowBox[{
           RowBox[{"REbh", "[", "i", "]"}], "[", "\[Theta]", "]"}]}]}], ",", 
        RowBox[{"{", 
         RowBox[{"i", ",", "1", ",", "19"}], "}"}]}], "]"}], ";", 
      "\[IndentingNewLine]", 
      RowBox[{"Table", "[", 
       RowBox[{
        RowBox[{
         RowBox[{
          RowBox[{"Sairbh", "[", "i", "]"}], "[", "\[Theta]_", "]"}], "=", 
         " ", 
         RowBox[{
          SuperscriptBox["2", 
           RowBox[{"i", "-", "1"}]], 
          RowBox[{"L", "[", 
           RowBox[{"[", "i", "]"}], "]"}], " ", "2", " ", "\[Pi]", " ", 
          RowBox[{
           RowBox[{"RLbh", "[", "i", "]"}], "[", "\[Theta]", "]"}]}]}], ",", 
        RowBox[{"{", 
         RowBox[{"i", ",", "1", ",", "19"}], "}"}]}], "]"}], ";", 
      "\[IndentingNewLine]", 
      RowBox[{"Table", "[", 
       RowBox[{
        RowBox[{
         RowBox[{
          RowBox[{"Sairbh", "[", "i", "]"}], "[", "\[Theta]_", "]"}], "=", 
         " ", "0"}], ",", 
        RowBox[{"{", 
         RowBox[{"i", ",", "20", ",", "24"}], "}"}]}], "]"}], ";", 
      "\[IndentingNewLine]", 
      RowBox[{"Table", "[", 
       RowBox[{
        RowBox[{
         RowBox[{
          RowBox[{"Salvbh", "[", "i", "]"}], "[", "\[Theta]_", "]"}], "=", 
         " ", 
         RowBox[{
          RowBox[{"L", "[", 
           RowBox[{"[", "i", "]"}], "]"}], " ", 
          RowBox[{"\[CapitalOmega]alv0", "[", 
           RowBox[{"[", "i", "]"}], "]"}], " ", 
          RowBox[{"(", 
           RowBox[{"1", "+", "Dil"}], ")"}], 
          FractionBox["3", "dalv"]}]}], ",", 
        RowBox[{"{", 
         RowBox[{"i", ",", "1", ",", "24"}], "}"}]}], "]"}], ";", 
      "\[IndentingNewLine]", 
      RowBox[{
       RowBox[{"Salvtotbh", "[", "\[Theta]_", "]"}], " ", "=", " ", 
       RowBox[{"Simplify", "[", 
        RowBox[{"Sum", "[", 
         RowBox[{
          RowBox[{
           RowBox[{"Salvbh", "[", "i", "]"}], "[", "\[Theta]", "]"}], ",", 
          RowBox[{"{", 
           RowBox[{"i", ",", "1", ",", "24"}], "}"}]}], "]"}], "]"}]}], ";", 
      "\[IndentingNewLine]", "\[IndentingNewLine]", 
      RowBox[{"(*", 
       RowBox[{"Lungs", " ", "during", " ", "expiration"}], "*)"}], 
      "\[IndentingNewLine]", 
      RowBox[{"Table", "[", 
       RowBox[{
        RowBox[{
         RowBox[{
          RowBox[{"RLexp", "[", "i", "]"}], "[", "\[Theta]_", "]"}], "=", " ", 
         SqrtBox[
          FractionBox[
           RowBox[{
            RowBox[{"\[CapitalOmega]p", "[", 
             RowBox[{"[", "i", "]"}], "]"}], " ", 
            RowBox[{"(", 
             RowBox[{"1", "+", 
              RowBox[{"Dil", " ", 
               RowBox[{"(", 
                RowBox[{"1", "-", "\[Theta]"}], ")"}]}]}], ")"}]}], 
           RowBox[{
            SuperscriptBox["2", 
             RowBox[{"i", "-", "1"}]], "\[Pi]"}]]]}], ",", 
        RowBox[{"{", 
         RowBox[{"i", ",", "1", ",", "19"}], "}"}]}], "]"}], ";", 
      "\[IndentingNewLine]", 
      RowBox[{"Table", "[", 
       RowBox[{
        RowBox[{
         RowBox[{
          RowBox[{"REexp", "[", "i", "]"}], "[", "\[Theta]_", "]"}], " ", "=",
          " ", 
         RowBox[{"Simplify", "[", 
          SqrtBox[
           RowBox[{
            SuperscriptBox[
             RowBox[{
              RowBox[{"RLexp", "[", "i", "]"}], "[", "\[Theta]", "]"}], "2"], 
            " ", "+", 
            SuperscriptBox[
             RowBox[{"RE", "[", 
              RowBox[{"[", "i", "]"}], "]"}], "2"], "-", 
            SuperscriptBox[
             RowBox[{"RL", "[", 
              RowBox[{"[", "i", "]"}], "]"}], "2"], " "}]], "]"}]}], ",", 
        RowBox[{"{", 
         RowBox[{"i", ",", "1", ",", "19"}], "}"}]}], "]"}], ";", 
      "\[IndentingNewLine]", 
      RowBox[{"Table", "[", 
       RowBox[{
        RowBox[{
         RowBox[{
          RowBox[{"RMexp", "[", "i", "]"}], "[", "\[Theta]_", "]"}], " ", "=",
          " ", 
         RowBox[{"Simplify", "[", 
          SqrtBox[
           RowBox[{
            SuperscriptBox[
             RowBox[{
              RowBox[{"REexp", "[", "i", "]"}], "[", "\[Theta]", "]"}], "2"], 
            " ", "+", 
            SuperscriptBox[
             RowBox[{"RM", "[", 
              RowBox[{"[", "i", "]"}], "]"}], "2"], "-", 
            SuperscriptBox[
             RowBox[{"RE", "[", 
              RowBox[{"[", "i", "]"}], "]"}], "2"], " "}]], "]"}]}], ",", 
        RowBox[{"{", 
         RowBox[{"i", ",", "1", ",", "19"}], "}"}]}], "]"}], ";", 
      "\[IndentingNewLine]", 
      RowBox[{"Table", "[", 
       RowBox[{
        RowBox[{
         RowBox[{
          RowBox[{"\[Delta]Eexp", "[", "i", "]"}], "[", "\[Theta]_", "]"}], 
         " ", "=", " ", 
         RowBox[{
          RowBox[{
           RowBox[{"REexp", "[", "i", "]"}], "[", "\[Theta]", "]"}], "-", 
          RowBox[{
           RowBox[{"RLexp", "[", "i", "]"}], "[", "\[Theta]", "]"}]}]}], ",", 
        
        RowBox[{"{", 
         RowBox[{"i", ",", "1", ",", "19"}], "}"}]}], "]"}], ";", 
      "\[IndentingNewLine]", 
      RowBox[{"Table", "[", 
       RowBox[{
        RowBox[{
         RowBox[{
          RowBox[{"\[Delta]Mexp", "[", "i", "]"}], "[", "\[Theta]_", "]"}], 
         " ", "=", " ", 
         RowBox[{
          RowBox[{
           RowBox[{"RMexp", "[", "i", "]"}], "[", "\[Theta]", "]"}], "-", 
          RowBox[{
           RowBox[{"REexp", "[", "i", "]"}], "[", "\[Theta]", "]"}]}]}], ",", 
        
        RowBox[{"{", 
         RowBox[{"i", ",", "1", ",", "19"}], "}"}]}], "]"}], ";", 
      "\[IndentingNewLine]", 
      RowBox[{"Table", "[", 
       RowBox[{
        RowBox[{
         RowBox[{
          RowBox[{"Sairexp", "[", "i", "]"}], "[", "\[Theta]_", "]"}], "=", 
         " ", 
         RowBox[{
          SuperscriptBox["2", 
           RowBox[{"i", "-", "1"}]], 
          RowBox[{"L", "[", 
           RowBox[{"[", "i", "]"}], "]"}], " ", "2", " ", "\[Pi]", " ", 
          RowBox[{
           RowBox[{"RLexp", "[", "i", "]"}], "[", "\[Theta]", "]"}]}]}], ",", 
        
        RowBox[{"{", 
         RowBox[{"i", ",", "1", ",", "19"}], "}"}]}], "]"}], ";", 
      "\[IndentingNewLine]", 
      RowBox[{"Table", "[", 
       RowBox[{
        RowBox[{
         RowBox[{
          RowBox[{"Sairexp", "[", "i", "]"}], "[", "\[Theta]_", "]"}], "=", 
         " ", "0"}], ",", 
        RowBox[{"{", 
         RowBox[{"i", ",", "20", ",", "24"}], "}"}]}], "]"}], ";", 
      "\[IndentingNewLine]", 
      RowBox[{"Table", "[", 
       RowBox[{
        RowBox[{
         RowBox[{
          RowBox[{"Salvexp", "[", "i", "]"}], "[", "\[Theta]_", "]"}], "=", 
         " ", 
         RowBox[{
          RowBox[{"L", "[", 
           RowBox[{"[", "i", "]"}], "]"}], " ", 
          RowBox[{"\[CapitalOmega]alv0", "[", 
           RowBox[{"[", "i", "]"}], "]"}], " ", 
          RowBox[{"(", 
           RowBox[{"1", "+", 
            RowBox[{"Dil", " ", 
             RowBox[{"(", 
              RowBox[{"1", "-", "\[Theta]"}], ")"}]}]}], ")"}], 
          FractionBox["3", "dalv"]}]}], ",", 
        RowBox[{"{", 
         RowBox[{"i", ",", "1", ",", "24"}], "}"}]}], "]"}], ";", 
      "\[IndentingNewLine]", 
      RowBox[{
       RowBox[{"Salvtotexp", "[", "\[Theta]_", "]"}], " ", "=", " ", 
       RowBox[{"Simplify", "[", 
        RowBox[{"Sum", "[", 
         RowBox[{
          RowBox[{
           RowBox[{"Salvexp", "[", "i", "]"}], "[", "\[Theta]", "]"}], ",", 
          RowBox[{"{", 
           RowBox[{"i", ",", "1", ",", "24"}], "}"}]}], "]"}], "]"}]}], ";", 
      "\[IndentingNewLine]", "\[IndentingNewLine]", 
      RowBox[{"(*", 
       RowBox[{"Alveolar", " ", "NO", " ", "exchange"}], "*)"}], 
      "\[IndentingNewLine]", 
      RowBox[{"Table", "[", 
       RowBox[{
        RowBox[{
         RowBox[{
          RowBox[{"Jalvinsp", "[", "i", "]"}], "[", "\[Theta]_", "]"}], " ", 
         "=", " ", 
         RowBox[{
          FractionBox["Palv", 
           RowBox[{"Salvtotinsp", "[", "\[Theta]", "]"}]], "-", 
          RowBox[{
           FractionBox["Ualv", 
            RowBox[{"Salvtotinsp", "[", "\[Theta]", "]"}]], "CNOloc"}]}]}], 
        ",", 
        RowBox[{"{", 
         RowBox[{"i", ",", "1", ",", "24"}], "}"}]}], "]"}], ";", 
      "\[IndentingNewLine]", 
      RowBox[{"Table", "[", 
       RowBox[{
        RowBox[{
         RowBox[{
          RowBox[{"Jalvbh", "[", "i", "]"}], "[", "\[Theta]_", "]"}], " ", 
         "=", " ", 
         RowBox[{
          FractionBox["Palv", 
           RowBox[{"Salvtotbh", "[", "\[Theta]", "]"}]], "-", 
          RowBox[{
           FractionBox["Ualv", 
            RowBox[{"Salvtotbh", "[", "\[Theta]", "]"}]], "CNOloc"}]}]}], ",", 
        RowBox[{"{", 
         RowBox[{"i", ",", "1", ",", "24"}], "}"}]}], "]"}], ";", 
      "\[IndentingNewLine]", 
      RowBox[{"Table", "[", 
       RowBox[{
        RowBox[{
         RowBox[{
          RowBox[{"Jalvexp", "[", "i", "]"}], "[", "\[Theta]_", "]"}], " ", 
         "=", " ", 
         RowBox[{
          FractionBox["Palv", 
           RowBox[{"Salvtotexp", "[", "\[Theta]", "]"}]], "-", 
          RowBox[{
           FractionBox["Ualv", 
            RowBox[{"Salvtotexp", "[", "\[Theta]", "]"}]], "CNOloc"}]}]}], 
        ",", 
        RowBox[{"{", 
         RowBox[{"i", ",", "1", ",", "24"}], "}"}]}], "]"}], ";", 
      "\[IndentingNewLine]", "\[IndentingNewLine]", 
      RowBox[{"(*", 
       RowBox[{"Airway", " ", "NO", " ", "exchange"}], "*)"}], "\n", 
      "\[IndentingNewLine]", 
      RowBox[{"soleqtran2layer", " ", "=", " ", 
       RowBox[{
        RowBox[{"DSolve", "[", 
         RowBox[{
          RowBox[{"{", 
           RowBox[{
            RowBox[{
             RowBox[{
              RowBox[{"DNOt", " ", 
               RowBox[{
                RowBox[{"Cep", "''"}], "[", "x", "]"}]}], " ", "+", " ", "Pr",
               " ", "-", " ", 
              RowBox[{"k", " ", 
               RowBox[{"Cep", "[", "x", "]"}]}]}], " ", "\[Equal]", " ", 
             "0"}], ",", " ", 
            RowBox[{
             RowBox[{
              RowBox[{"DNOt", " ", 
               RowBox[{
                RowBox[{"Cmus", "''"}], "[", "x", "]"}]}], " ", "-", " ", 
              RowBox[{"k", " ", 
               RowBox[{"Cmus", "[", "x", "]"}]}]}], " ", "\[Equal]", " ", 
             "0"}], ",", 
            RowBox[{
             RowBox[{"Cep", "[", "0", "]"}], " ", "\[Equal]", " ", 
             RowBox[{"\[Lambda]", " ", "CNOloc"}]}], ",", " ", 
            RowBox[{
             RowBox[{"Cmus", "[", 
              RowBox[{"epep", " ", "+", " ", "epmus"}], "]"}], " ", 
             "\[Equal]", " ", "0"}], ",", " ", 
            RowBox[{
             RowBox[{"Cep", "[", "epep", "]"}], " ", "\[Equal]", " ", 
             RowBox[{"Cmus", "[", "epep", "]"}]}], ",", " ", 
            RowBox[{
             RowBox[{
              RowBox[{"Cep", "'"}], "[", " ", "epep", "]"}], " ", "\[Equal]", 
             " ", 
             RowBox[{
              RowBox[{"Cmus", "'"}], "[", "epep", "]"}]}]}], "}"}], ",", 
          RowBox[{"{", 
           RowBox[{
            RowBox[{"Cep", "[", "x", "]"}], ",", 
            RowBox[{"Cmus", "[", "x", "]"}]}], "}"}], ",", "x"}], "]"}], "[", 
        
        RowBox[{"[", "1", "]"}], "]"}]}], ";", "\[IndentingNewLine]", 
      RowBox[{
       RowBox[{"f2layer", "[", "x_", "]"}], " ", "=", " ", 
       RowBox[{
        RowBox[{"Cep", "[", "x", "]"}], "/.", "soleqtran2layer"}]}], ";", 
      "\n", "\[IndentingNewLine]", 
      RowBox[{"Table", "[", 
       RowBox[{
        RowBox[{
         RowBox[{
          RowBox[{"Jairinsp", "[", "i", "]"}], "[", "\[Theta]_", "]"}], "=", 
         RowBox[{
          RowBox[{"\[Gamma]", " ", "DNOt", " ", 
           RowBox[{
            RowBox[{"f2layer", "'"}], "[", "0", "]"}]}], "/.", 
          RowBox[{"{", 
           RowBox[{
            RowBox[{"epmus", " ", "\[Rule]", " ", 
             RowBox[{
              RowBox[{"\[Delta]Minsp", "[", "i", "]"}], "[", "\[Theta]", 
              "]"}]}], ",", 
            RowBox[{"epep", " ", "\[Rule]", " ", 
             RowBox[{
              RowBox[{"\[Delta]Einsp", "[", "i", "]"}], "[", "\[Theta]", 
              "]"}]}]}], "}"}]}]}], ",", 
        RowBox[{"{", 
         RowBox[{"i", ",", "1", ",", "19"}], "}"}]}], "]"}], ";", 
      "\[IndentingNewLine]", 
      RowBox[{"Table", "[", 
       RowBox[{
        RowBox[{
         RowBox[{
          RowBox[{"Jairinsp", "[", "i", "]"}], "[", "\[Theta]_", "]"}], "=", 
         "0"}], ",", 
        RowBox[{"{", 
         RowBox[{"i", ",", "20", ",", "24"}], "}"}]}], "]"}], ";", 
      "\[IndentingNewLine]", "\[IndentingNewLine]", 
      RowBox[{"Table", "[", 
       RowBox[{
        RowBox[{
         RowBox[{
          RowBox[{"Jairbh", "[", "i", "]"}], "[", "\[Theta]_", "]"}], "=", 
         RowBox[{
          RowBox[{"\[Gamma]", " ", "DNOt", " ", 
           RowBox[{
            RowBox[{"f2layer", "'"}], "[", "0", "]"}]}], "/.", 
          RowBox[{"{", 
           RowBox[{
            RowBox[{"epmus", " ", "\[Rule]", " ", 
             RowBox[{
              RowBox[{"\[Delta]Mbh", "[", "i", "]"}], "[", "\[Theta]", 
              "]"}]}], ",", 
            RowBox[{"epep", " ", "\[Rule]", " ", 
             RowBox[{
              RowBox[{"\[Delta]Ebh", "[", "i", "]"}], "[", "\[Theta]", 
              "]"}]}]}], "}"}]}]}], ",", 
        RowBox[{"{", 
         RowBox[{"i", ",", "1", ",", "19"}], "}"}]}], "]"}], ";", 
      "\[IndentingNewLine]", 
      RowBox[{"Table", "[", 
       RowBox[{
        RowBox[{
         RowBox[{
          RowBox[{"Jairbh", "[", "i", "]"}], "[", "\[Theta]_", "]"}], "=", 
         "0"}], ",", 
        RowBox[{"{", 
         RowBox[{"i", ",", "20", ",", "24"}], "}"}]}], "]"}], ";", 
      "\[IndentingNewLine]", "\[IndentingNewLine]", 
      RowBox[{"Table", "[", 
       RowBox[{
        RowBox[{
         RowBox[{
          RowBox[{"Jairexp", "[", "i", "]"}], "[", "\[Theta]_", "]"}], "=", 
         RowBox[{
          RowBox[{"\[Gamma]", " ", "DNOt", " ", 
           RowBox[{
            RowBox[{"f2layer", "'"}], "[", "0", "]"}]}], "/.", 
          RowBox[{"{", 
           RowBox[{
            RowBox[{"epmus", " ", "\[Rule]", " ", 
             RowBox[{
              RowBox[{"\[Delta]Mexp", "[", "i", "]"}], "[", "\[Theta]", 
              "]"}]}], ",", 
            RowBox[{"epep", " ", "\[Rule]", " ", 
             RowBox[{
              RowBox[{"\[Delta]Eexp", "[", "i", "]"}], "[", "\[Theta]", 
              "]"}]}]}], "}"}]}]}], ",", 
        RowBox[{"{", 
         RowBox[{"i", ",", "1", ",", "19"}], "}"}]}], "]"}], ";", 
      "\[IndentingNewLine]", 
      RowBox[{"Table", "[", 
       RowBox[{
        RowBox[{
         RowBox[{
          RowBox[{"Jairexp", "[", "i", "]"}], "[", "\[Theta]_", "]"}], "=", 
         "0"}], ",", 
        RowBox[{"{", 
         RowBox[{"i", ",", "20", ",", "24"}], "}"}]}], "]"}], ";", 
      "\[IndentingNewLine]", "\[IndentingNewLine]", 
      RowBox[{"(*", 
       RowBox[{
       "Balance", " ", "equations", " ", "during", " ", "the", " ", 
        "inspiration", " ", "phase"}], "*)"}], "\[IndentingNewLine]", 
      RowBox[{"f", " ", "=", " ", 
       RowBox[{"Table", "[", 
        RowBox[{
         FractionBox[
          RowBox[{
           RowBox[{"L", "[", 
            RowBox[{"[", "i", "]"}], "]"}], 
           RowBox[{"\[CapitalOmega]", "[", 
            RowBox[{"[", "i", "]"}], "]"}]}], "V"], ",", 
         RowBox[{"{", 
          RowBox[{"i", ",", "1", ",", "24"}], "}"}]}], "]"}]}], ";", 
      "\[IndentingNewLine]", 
      RowBox[{"Peclet", " ", "=", " ", 
       RowBox[{"Table", "[", 
        RowBox[{
         FractionBox[
          RowBox[{
           RowBox[{"L", "[", 
            RowBox[{"[", "i", "]"}], "]"}], " ", "Qin"}], 
          RowBox[{"DNOair", " ", 
           RowBox[{"\[CapitalOmega]p", "[", 
            RowBox[{"[", "i", "]"}], "]"}]}]], ",", 
         RowBox[{"{", 
          RowBox[{"i", ",", "1", ",", "24"}], "}"}]}], "]"}]}], ";", 
      "\[IndentingNewLine]", 
      RowBox[{"ndisc", " ", "=", " ", "20"}], ";", " ", 
      RowBox[{"(*", 
       RowBox[{
       "discretization", " ", "points", " ", "per", " ", "generation"}], 
       "*)"}], "\[IndentingNewLine]", 
      RowBox[{"\[CapitalDelta]\[Xi]", " ", "=", " ", 
       FractionBox["1", 
        RowBox[{"ndisc", "-", "1"}]]}], ";", "\[IndentingNewLine]", 
      "\[IndentingNewLine]", 
      RowBox[{"inc", " ", "=", " ", 
       RowBox[{"{", "}"}]}], ";", "\[IndentingNewLine]", 
      RowBox[{"inclim", " ", "=", " ", 
       RowBox[{"{", "}"}]}], ";", "\[IndentingNewLine]", 
      RowBox[{"Table", "[", 
       RowBox[{
        RowBox[{"inc", " ", "=", " ", 
         RowBox[{"Join", "[", 
          RowBox[{"inc", ",", 
           RowBox[{"Table", "[", 
            RowBox[{
             RowBox[{
              RowBox[{"C", "[", 
               RowBox[{"i", ",", "j"}], "]"}], "[", "\[Theta]", "]"}], ",", 
             RowBox[{"{", 
              RowBox[{"j", ",", "2", ",", 
               RowBox[{"ndisc", "-", "1"}]}], "}"}]}], "]"}]}], "]"}]}], ",", 
        
        RowBox[{"{", 
         RowBox[{"i", ",", "1", ",", "24"}], "}"}]}], "]"}], ";", 
      "\[IndentingNewLine]", 
      RowBox[{"Table", "[", 
       RowBox[{
        RowBox[{"inclim", " ", "=", " ", 
         RowBox[{"Join", "[", 
          RowBox[{"inclim", ",", 
           RowBox[{"{", 
            RowBox[{
             RowBox[{
              RowBox[{"C", "[", 
               RowBox[{"i", ",", "1"}], "]"}], "[", "\[Theta]", "]"}], ",", 
             RowBox[{
              RowBox[{"C", "[", 
               RowBox[{"i", ",", "ndisc"}], "]"}], "[", "\[Theta]", "]"}]}], 
            "}"}]}], "]"}]}], ",", 
        RowBox[{"{", 
         RowBox[{"i", ",", "1", ",", "24"}], "}"}]}], "]"}], ";", 
      "\[IndentingNewLine]", "\[IndentingNewLine]", 
      RowBox[{"ci", " ", "=", " ", 
       RowBox[{"{", "}"}]}], ";", "\[IndentingNewLine]", 
      RowBox[{"Table", "[", 
       RowBox[{
        RowBox[{"ci", " ", "=", " ", 
         RowBox[{"Join", "[", 
          RowBox[{"ci", ",", 
           RowBox[{"Table", "[", 
            RowBox[{
             RowBox[{
              RowBox[{
               RowBox[{"C", "[", 
                RowBox[{"i", ",", "j"}], "]"}], "[", "0", "]"}], " ", 
              "\[Equal]", " ", "0"}], ",", 
             RowBox[{"{", 
              RowBox[{"j", ",", "2", ",", 
               RowBox[{"ndisc", "-", "1"}]}], "}"}]}], "]"}]}], "]"}]}], ",", 
        
        RowBox[{"{", 
         RowBox[{"i", ",", "1", ",", "24"}], "}"}]}], "]"}], ";", 
      "\[IndentingNewLine]", "\[IndentingNewLine]", 
      RowBox[{"bc", " ", "=", " ", 
       RowBox[{"{", 
        RowBox[{
         RowBox[{
          RowBox[{
           RowBox[{"C", "[", 
            RowBox[{"1", ",", "1"}], "]"}], "[", "\[Theta]", "]"}], " ", 
          "\[Equal]", " ", "0"}], ",", " ", 
         RowBox[{
          RowBox[{
           RowBox[{"C", "[", 
            RowBox[{"24", ",", "ndisc"}], "]"}], "[", "\[Theta]", "]"}], 
          "\[Equal]", " ", 
          RowBox[{
           RowBox[{"C", "[", 
            RowBox[{"24", ",", 
             RowBox[{"ndisc", "-", "1"}]}], "]"}], "[", "\[Theta]", "]"}]}]}],
         "}"}]}], ";", "\[IndentingNewLine]", 
      RowBox[{"Table", "[", 
       RowBox[{
        RowBox[{"bc", " ", "=", " ", 
         RowBox[{"Join", "[", 
          RowBox[{"bc", ",", 
           RowBox[{"{", 
            RowBox[{
             RowBox[{
              RowBox[{
               RowBox[{"C", "[", 
                RowBox[{"i", ",", "ndisc"}], "]"}], "[", "\[Theta]", "]"}], 
              " ", "\[Equal]", " ", 
              RowBox[{
               RowBox[{"C", "[", 
                RowBox[{
                 RowBox[{"i", "+", "1"}], ",", "1"}], "]"}], "[", "\[Theta]", 
               "]"}]}], ",", 
             RowBox[{
              RowBox[{
               FractionBox[
                RowBox[{
                 RowBox[{
                  RowBox[{"C", "[", 
                   RowBox[{"i", ",", "ndisc"}], "]"}], "[", "\[Theta]", "]"}],
                  "-", 
                 RowBox[{
                  RowBox[{"C", "[", 
                   RowBox[{"i", ",", 
                    RowBox[{"ndisc", "-", "1"}]}], "]"}], "[", "\[Theta]", 
                  "]"}]}], 
                RowBox[{"L", "[", 
                 RowBox[{"[", "i", "]"}], "]"}]], " ", 
               RowBox[{"\[CapitalOmega]p", "[", 
                RowBox[{"[", "i", "]"}], "]"}]}], "\[Equal]", " ", 
              RowBox[{
               RowBox[{"\[CapitalOmega]p", "[", 
                RowBox[{"[", 
                 RowBox[{"i", "+", "1"}], "]"}], "]"}], 
               FractionBox[
                RowBox[{
                 RowBox[{
                  RowBox[{"C", "[", 
                   RowBox[{
                    RowBox[{"i", "+", "1"}], ",", "2"}], "]"}], "[", 
                  "\[Theta]", "]"}], "-", 
                 RowBox[{
                  RowBox[{"C", "[", 
                   RowBox[{
                    RowBox[{"i", "+", "1"}], ",", "1"}], "]"}], "[", 
                  "\[Theta]", "]"}]}], 
                RowBox[{"L", "[", 
                 RowBox[{"[", 
                  RowBox[{"i", "+", "1"}], "]"}], "]"}]]}]}]}], "}"}]}], 
          "]"}]}], ",", 
        RowBox[{"{", 
         RowBox[{"i", ",", "1", ",", "23"}], "}"}]}], "]"}], ";", 
      "\[IndentingNewLine]", 
      RowBox[{"rlistbc", " ", "=", " ", 
       RowBox[{
        RowBox[{"Solve", "[", 
         RowBox[{"bc", ",", "inclim"}], "]"}], "[", 
        RowBox[{"[", "1", "]"}], "]"}]}], ";", "\[IndentingNewLine]", 
      "\[IndentingNewLine]", 
      RowBox[{"eq", " ", "=", " ", 
       RowBox[{"{", "}"}]}], ";", "\[IndentingNewLine]", 
      RowBox[{"Table", "[", 
       RowBox[{
        RowBox[{"eq", " ", "=", " ", 
         RowBox[{"Join", "[", 
          RowBox[{"eq", ",", 
           RowBox[{"Table", "[", 
            RowBox[{
             RowBox[{
              RowBox[{
               RowBox[{
                RowBox[{"C", "[", 
                 RowBox[{"i", ",", "j"}], "]"}], "'"}], "[", "\[Theta]", 
               "]"}], " ", "\[Equal]", " ", 
              RowBox[{
               FractionBox["Dil", 
                RowBox[{"f", "[", 
                 RowBox[{"[", "i", "]"}], "]"}]], 
               RowBox[{"(", 
                RowBox[{
                 RowBox[{
                  RowBox[{"-", " ", 
                   FractionBox[
                    RowBox[{"1", "-", 
                    RowBox[{"Sum", "[", 
                    RowBox[{
                    RowBox[{"f", "[", 
                    RowBox[{"[", "k", "]"}], "]"}], ",", 
                    RowBox[{"{", 
                    RowBox[{"k", ",", "1", ",", 
                    RowBox[{"i", "-", "1"}]}], "}"}]}], "]"}], "-", 
                    RowBox[{
                    RowBox[{"f", "[", 
                    RowBox[{"[", "i", "]"}], "]"}], 
                    RowBox[{"(", 
                    RowBox[{"j", "-", "1"}], ")"}], 
                    "\[CapitalDelta]\[Xi]"}]}], 
                    RowBox[{"1", "+", 
                    RowBox[{"Dil", " ", "\[Theta]"}]}]]}], 
                  FractionBox[
                   RowBox[{
                    RowBox[{
                    RowBox[{"C", "[", 
                    RowBox[{"i", ",", "j"}], "]"}], "[", "\[Theta]", "]"}], 
                    "-", 
                    RowBox[{
                    RowBox[{"C", "[", 
                    RowBox[{"i", ",", 
                    RowBox[{"j", "-", "1"}]}], "]"}], "[", "\[Theta]", 
                    "]"}]}], "\[CapitalDelta]\[Xi]"]}], "+", 
                 RowBox[{
                  FractionBox["1", 
                   RowBox[{"Peclet", "[", 
                    RowBox[{"[", "i", "]"}], "]"}]], 
                  FractionBox[
                   RowBox[{
                    RowBox[{
                    RowBox[{"C", "[", 
                    RowBox[{"i", ",", 
                    RowBox[{"j", "+", "1"}]}], "]"}], "[", "\[Theta]", "]"}], 
                    "+", 
                    RowBox[{
                    RowBox[{"C", "[", 
                    RowBox[{"i", ",", 
                    RowBox[{"j", "-", "1"}]}], "]"}], "[", "\[Theta]", "]"}], 
                    "-", 
                    RowBox[{"2", " ", 
                    RowBox[{
                    RowBox[{"C", "[", 
                    RowBox[{"i", ",", "j"}], "]"}], "[", "\[Theta]", 
                    "]"}]}]}], 
                   SuperscriptBox["\[CapitalDelta]\[Xi]", "2"]]}], " ", "+", 
                 " ", 
                 RowBox[{
                  FractionBox["1", 
                   RowBox[{"1", " ", "+", " ", 
                    RowBox[{"Dil", " ", "\[Theta]"}]}]], 
                  RowBox[{"(", 
                   RowBox[{
                    RowBox[{
                    RowBox[{"(", 
                    RowBox[{
                    RowBox[{
                    RowBox[{"Jalvinsp", "[", "i", "]"}], "[", "\[Theta]", 
                    "]"}], "/.", 
                    RowBox[{"CNOloc", " ", "\[Rule]", " ", 
                    RowBox[{
                    RowBox[{"C", "[", 
                    RowBox[{"i", ",", "j"}], "]"}], "[", "\[Theta]", 
                    "]"}]}]}], ")"}], " ", 
                    FractionBox[
                    RowBox[{
                    RowBox[{"Salvinsp", "[", "i", "]"}], "[", "\[Theta]", 
                    "]"}], "Qin"]}], "+", 
                    RowBox[{
                    RowBox[{"(", 
                    RowBox[{
                    RowBox[{
                    RowBox[{"Jairinsp", "[", "i", "]"}], "[", "\[Theta]", 
                    "]"}], "/.", 
                    RowBox[{"CNOloc", " ", "\[Rule]", " ", 
                    RowBox[{
                    RowBox[{"C", "[", 
                    RowBox[{"i", ",", "j"}], "]"}], "[", "\[Theta]", 
                    "]"}]}]}], ")"}], " ", 
                    FractionBox[
                    RowBox[{
                    RowBox[{"Sairinsp", "[", "i", "]"}], "[", "\[Theta]", 
                    "]"}], "Qin"]}]}], ")"}]}]}], ")"}]}]}], ",", 
             RowBox[{"{", 
              RowBox[{"j", ",", "2", ",", 
               RowBox[{"ndisc", "-", "1"}]}], "}"}]}], "]"}]}], "]"}]}], ",", 
        
        RowBox[{"{", 
         RowBox[{"i", ",", "1", ",", "24"}], "}"}]}], "]"}], ";", 
      "\[IndentingNewLine]", "\[IndentingNewLine]", 
      RowBox[{"solinsp", " ", "=", " ", 
       RowBox[{
        RowBox[{"NDSolve", "[", 
         RowBox[{
          RowBox[{
           RowBox[{"Join", "[", 
            RowBox[{"eq", ",", "ci"}], "]"}], "/.", "rlistbc"}], ",", "inc", 
          ",", 
          RowBox[{"{", 
           RowBox[{"\[Theta]", ",", "0", ",", "1"}], "}"}]}], "]"}], "[", 
        RowBox[{"[", "1", "]"}], "]"}]}], ";", "\[IndentingNewLine]", 
      RowBox[{"NOprofileinsp", " ", "=", " ", 
       RowBox[{"{", "}"}]}], ";", "\[IndentingNewLine]", 
      RowBox[{"Table", "[", 
       RowBox[{
        RowBox[{"NOprofileinsp", " ", "=", " ", 
         RowBox[{"Join", "[", 
          RowBox[{"NOprofileinsp", ",", 
           RowBox[{"Table", "[", 
            RowBox[{
             RowBox[{"{", 
              RowBox[{
               RowBox[{
                RowBox[{"(", 
                 RowBox[{"i", "-", "1"}], ")"}], " ", "+", " ", 
                RowBox[{
                 RowBox[{"(", 
                  RowBox[{"j", "-", "1"}], ")"}], "\[CapitalDelta]\[Xi]"}]}], 
               ",", 
               RowBox[{
                RowBox[{
                 RowBox[{
                  RowBox[{
                   SuperscriptBox["10", 
                    RowBox[{"9", " "}]], 
                   RowBox[{
                    RowBox[{"C", "[", 
                    RowBox[{"i", ",", "j"}], "]"}], "[", "\[Theta]", "]"}]}], 
                  "/.", "rlistbc"}], "/.", "solinsp"}], "/.", 
                RowBox[{"\[Theta]", " ", "\[Rule]", " ", "1"}]}]}], "}"}], 
             ",", 
             RowBox[{"{", 
              RowBox[{"j", ",", "2", ",", "ndisc"}], "}"}]}], "]"}]}], 
          "]"}]}], ",", 
        RowBox[{"{", 
         RowBox[{"i", ",", "1", ",", "24"}], "}"}]}], "]"}], ";", 
      "\[IndentingNewLine]", 
      RowBox[{"grinsp", " ", "=", " ", 
       RowBox[{"ListPlot", "[", 
        RowBox[{"NOprofileinsp", ",", 
         RowBox[{"Frame", " ", "\[Rule]", " ", "True"}], ",", 
         RowBox[{"Axes", " ", "\[Rule]", " ", "False"}], ",", 
         RowBox[{"AspectRatio", "\[Rule]", "0.7"}], ",", 
         RowBox[{"FrameLabel", "\[Rule]", 
          RowBox[{"{", 
           RowBox[{
           "\"\<Generation number\>\"", ",", 
            "\"\<NO Concentration (ppb)\>\""}], "}"}]}], ",", 
         RowBox[{"GridLines", "\[Rule]", "Automatic"}], ",", " ", 
         RowBox[{"BaseStyle", "->", 
          RowBox[{"{", 
           RowBox[{
            RowBox[{"FontFamily", "->", "\"\<Times\>\""}], ",", 
            RowBox[{"FontSize", "\[Rule]", "16"}]}], "}"}]}], ",", 
         RowBox[{"PlotStyle", "\[Rule]", 
          RowBox[{"{", 
           RowBox[{"{", 
            RowBox[{"Black", ",", 
             RowBox[{"PointSize", "[", "0.005", "]"}]}], "}"}], "}"}]}]}], 
        "]"}]}], ";", "\[IndentingNewLine]", "\[IndentingNewLine]", 
      RowBox[{"(*", 
       RowBox[{
       "Balance", " ", "equations", " ", "during", " ", "the", " ", "breath", 
        " ", "hold", " ", "phase"}], "*)"}], "\[IndentingNewLine]", 
      RowBox[{"inc", " ", "=", " ", 
       RowBox[{"{", "}"}]}], ";", "\[IndentingNewLine]", 
      RowBox[{"inclim", " ", "=", " ", 
       RowBox[{"{", "}"}]}], ";", "\[IndentingNewLine]", 
      RowBox[{"Table", "[", 
       RowBox[{
        RowBox[{"inc", " ", "=", " ", 
         RowBox[{"Join", "[", 
          RowBox[{"inc", ",", 
           RowBox[{"Table", "[", 
            RowBox[{
             RowBox[{
              RowBox[{"C", "[", 
               RowBox[{"i", ",", "j"}], "]"}], "[", "\[Theta]", "]"}], ",", 
             RowBox[{"{", 
              RowBox[{"j", ",", "2", ",", 
               RowBox[{"ndisc", "-", "1"}]}], "}"}]}], "]"}]}], "]"}]}], ",", 
        
        RowBox[{"{", 
         RowBox[{"i", ",", "1", ",", "24"}], "}"}]}], "]"}], ";", 
      "\[IndentingNewLine]", 
      RowBox[{"Table", "[", 
       RowBox[{
        RowBox[{"inclim", " ", "=", " ", 
         RowBox[{"Join", "[", 
          RowBox[{"inclim", ",", 
           RowBox[{"{", 
            RowBox[{
             RowBox[{
              RowBox[{"C", "[", 
               RowBox[{"i", ",", "1"}], "]"}], "[", "\[Theta]", "]"}], ",", 
             RowBox[{
              RowBox[{"C", "[", 
               RowBox[{"i", ",", "ndisc"}], "]"}], "[", "\[Theta]", "]"}]}], 
            "}"}]}], "]"}]}], ",", 
        RowBox[{"{", 
         RowBox[{"i", ",", "1", ",", "24"}], "}"}]}], "]"}], ";", 
      "\[IndentingNewLine]", "\[IndentingNewLine]", 
      RowBox[{"ci", " ", "=", " ", 
       RowBox[{"{", "}"}]}], ";", "\[IndentingNewLine]", 
      RowBox[{"Table", "[", 
       RowBox[{
        RowBox[{"ci", " ", "=", " ", 
         RowBox[{"Join", "[", 
          RowBox[{"ci", ",", 
           RowBox[{"Table", "[", 
            RowBox[{
             RowBox[{
              RowBox[{
               RowBox[{
                RowBox[{
                 RowBox[{
                  RowBox[{"C", "[", 
                   RowBox[{"i", ",", "j"}], "]"}], "[", "0", "]"}], " ", 
                 "\[Equal]", " ", 
                 RowBox[{
                  RowBox[{"C", "[", 
                   RowBox[{"i", ",", "j"}], "]"}], "[", "\[Theta]", "]"}]}], "/.",
                 "rlistbc"}], "/.", "solinsp"}], "/.", 
              RowBox[{"\[Theta]", " ", "\[Rule]", " ", "1"}]}], ",", 
             RowBox[{"{", 
              RowBox[{"j", ",", "2", ",", 
               RowBox[{"ndisc", "-", "1"}]}], "}"}]}], "]"}]}], "]"}]}], ",", 
        
        RowBox[{"{", 
         RowBox[{"i", ",", "1", ",", "24"}], "}"}]}], "]"}], ";", 
      "\[IndentingNewLine]", "\[IndentingNewLine]", 
      RowBox[{"bc", " ", "=", " ", 
       RowBox[{"{", 
        RowBox[{
         RowBox[{
          RowBox[{
           RowBox[{"C", "[", 
            RowBox[{"1", ",", "1"}], "]"}], "[", "\[Theta]", "]"}], " ", 
          "\[Equal]", " ", 
          RowBox[{
           RowBox[{"C", "[", 
            RowBox[{"1", ",", "2"}], "]"}], "[", "\[Theta]", "]"}]}], ",", 
         " ", 
         RowBox[{
          RowBox[{
           RowBox[{"C", "[", 
            RowBox[{"24", ",", "ndisc"}], "]"}], "[", "\[Theta]", "]"}], 
          "\[Equal]", " ", 
          RowBox[{
           RowBox[{"C", "[", 
            RowBox[{"24", ",", 
             RowBox[{"ndisc", "-", "1"}]}], "]"}], "[", "\[Theta]", "]"}]}]}],
         "}"}]}], ";", "\[IndentingNewLine]", 
      RowBox[{"Table", "[", 
       RowBox[{
        RowBox[{"bc", " ", "=", " ", 
         RowBox[{"Join", "[", 
          RowBox[{"bc", ",", 
           RowBox[{"{", 
            RowBox[{
             RowBox[{
              RowBox[{
               RowBox[{"C", "[", 
                RowBox[{"i", ",", "ndisc"}], "]"}], "[", "\[Theta]", "]"}], 
              " ", "\[Equal]", " ", 
              RowBox[{
               RowBox[{"C", "[", 
                RowBox[{
                 RowBox[{"i", "+", "1"}], ",", "1"}], "]"}], "[", "\[Theta]", 
               "]"}]}], ",", 
             RowBox[{
              RowBox[{
               FractionBox[
                RowBox[{
                 RowBox[{
                  RowBox[{"C", "[", 
                   RowBox[{"i", ",", "ndisc"}], "]"}], "[", "\[Theta]", "]"}],
                  "-", 
                 RowBox[{
                  RowBox[{"C", "[", 
                   RowBox[{"i", ",", 
                    RowBox[{"ndisc", "-", "1"}]}], "]"}], "[", "\[Theta]", 
                  "]"}]}], 
                RowBox[{"L", "[", 
                 RowBox[{"[", "i", "]"}], "]"}]], " ", 
               RowBox[{"\[CapitalOmega]p", "[", 
                RowBox[{"[", "i", "]"}], "]"}]}], "\[Equal]", " ", 
              RowBox[{
               RowBox[{"\[CapitalOmega]p", "[", 
                RowBox[{"[", 
                 RowBox[{"i", "+", "1"}], "]"}], "]"}], 
               FractionBox[
                RowBox[{
                 RowBox[{
                  RowBox[{"C", "[", 
                   RowBox[{
                    RowBox[{"i", "+", "1"}], ",", "2"}], "]"}], "[", 
                  "\[Theta]", "]"}], "-", 
                 RowBox[{
                  RowBox[{"C", "[", 
                   RowBox[{
                    RowBox[{"i", "+", "1"}], ",", "1"}], "]"}], "[", 
                  "\[Theta]", "]"}]}], 
                RowBox[{"L", "[", 
                 RowBox[{"[", 
                  RowBox[{"i", "+", "1"}], "]"}], "]"}]]}]}]}], "}"}]}], 
          "]"}]}], ",", 
        RowBox[{"{", 
         RowBox[{"i", ",", "1", ",", "23"}], "}"}]}], "]"}], ";", 
      "\[IndentingNewLine]", 
      RowBox[{"rlistbc", " ", "=", " ", 
       RowBox[{
        RowBox[{"Solve", "[", 
         RowBox[{"bc", ",", "inclim"}], "]"}], "[", 
        RowBox[{"[", "1", "]"}], "]"}]}], ";", "\[IndentingNewLine]", 
      "\[IndentingNewLine]", 
      RowBox[{"eq", " ", "=", " ", 
       RowBox[{"{", "}"}]}], ";", "\[IndentingNewLine]", 
      RowBox[{"Table", "[", 
       RowBox[{
        RowBox[{"eq", " ", "=", " ", 
         RowBox[{"Join", "[", 
          RowBox[{"eq", ",", 
           RowBox[{"Table", "[", 
            RowBox[{
             RowBox[{
              RowBox[{
               RowBox[{
                RowBox[{"C", "[", 
                 RowBox[{"i", ",", "j"}], "]"}], "'"}], "[", "\[Theta]", 
               "]"}], " ", "\[Equal]", " ", 
              RowBox[{
               FractionBox["Dil", 
                RowBox[{"f", "[", 
                 RowBox[{"[", "i", "]"}], "]"}]], 
               RowBox[{"(", 
                RowBox[{
                 RowBox[{
                  FractionBox["1", 
                   RowBox[{"Peclet", "[", 
                    RowBox[{"[", "i", "]"}], "]"}]], 
                  FractionBox[
                   RowBox[{
                    RowBox[{
                    RowBox[{"C", "[", 
                    RowBox[{"i", ",", 
                    RowBox[{"j", "+", "1"}]}], "]"}], "[", "\[Theta]", "]"}], 
                    "+", 
                    RowBox[{
                    RowBox[{"C", "[", 
                    RowBox[{"i", ",", 
                    RowBox[{"j", "-", "1"}]}], "]"}], "[", "\[Theta]", "]"}], 
                    "-", 
                    RowBox[{"2", " ", 
                    RowBox[{
                    RowBox[{"C", "[", 
                    RowBox[{"i", ",", "j"}], "]"}], "[", "\[Theta]", 
                    "]"}]}]}], 
                   SuperscriptBox["\[CapitalDelta]\[Xi]", "2"]]}], " ", "+", 
                 " ", 
                 RowBox[{
                  FractionBox["1", 
                   RowBox[{"1", " ", "+", " ", "Dil", " "}]], 
                  RowBox[{"(", 
                   RowBox[{
                    RowBox[{
                    RowBox[{"(", 
                    RowBox[{
                    RowBox[{
                    RowBox[{"Jalvbh", "[", "i", "]"}], "[", "\[Theta]", "]"}],
                     "/.", 
                    RowBox[{"CNOloc", " ", "\[Rule]", " ", 
                    RowBox[{
                    RowBox[{"C", "[", 
                    RowBox[{"i", ",", "j"}], "]"}], "[", "\[Theta]", 
                    "]"}]}]}], ")"}], " ", 
                    FractionBox[
                    RowBox[{
                    RowBox[{"Salvbh", "[", "i", "]"}], "[", "\[Theta]", "]"}],
                     "Qin"]}], "+", 
                    RowBox[{
                    RowBox[{"(", 
                    RowBox[{
                    RowBox[{
                    RowBox[{"Jairbh", "[", "i", "]"}], "[", "\[Theta]", "]"}],
                     "/.", 
                    RowBox[{"CNOloc", " ", "\[Rule]", " ", 
                    RowBox[{
                    RowBox[{"C", "[", 
                    RowBox[{"i", ",", "j"}], "]"}], "[", "\[Theta]", 
                    "]"}]}]}], ")"}], " ", 
                    FractionBox[
                    RowBox[{
                    RowBox[{"Sairbh", "[", "i", "]"}], "[", "\[Theta]", "]"}],
                     "Qin"]}]}], ")"}]}]}], ")"}]}]}], ",", 
             RowBox[{"{", 
              RowBox[{"j", ",", "2", ",", 
               RowBox[{"ndisc", "-", "1"}]}], "}"}]}], "]"}]}], "]"}]}], ",", 
        
        RowBox[{"{", 
         RowBox[{"i", ",", "1", ",", "24"}], "}"}]}], "]"}], ";", 
      "\[IndentingNewLine]", "\[IndentingNewLine]", 
      RowBox[{"solbh", "=", " ", 
       RowBox[{
        RowBox[{"NDSolve", "[", 
         RowBox[{
          RowBox[{
           RowBox[{"Join", "[", 
            RowBox[{"eq", ",", "ci"}], "]"}], "/.", "rlistbc"}], ",", "inc", 
          ",", 
          RowBox[{"{", 
           RowBox[{"\[Theta]", ",", "0", ",", 
            FractionBox["tbh", "tin"]}], "}"}]}], "]"}], "[", 
        RowBox[{"[", "1", "]"}], "]"}]}], ";", "\[IndentingNewLine]", 
      RowBox[{"NOprofilebh", " ", "=", " ", 
       RowBox[{"{", "}"}]}], ";", "\[IndentingNewLine]", 
      RowBox[{"Table", "[", 
       RowBox[{
        RowBox[{"NOprofilebh", " ", "=", " ", 
         RowBox[{"Join", "[", 
          RowBox[{"NOprofilebh", ",", 
           RowBox[{"Table", "[", 
            RowBox[{
             RowBox[{"{", 
              RowBox[{
               RowBox[{
                RowBox[{"(", 
                 RowBox[{"i", "-", "1"}], ")"}], " ", "+", " ", 
                RowBox[{
                 RowBox[{"(", 
                  RowBox[{"j", "-", "1"}], ")"}], "\[CapitalDelta]\[Xi]"}]}], 
               ",", 
               RowBox[{
                RowBox[{
                 RowBox[{
                  RowBox[{
                   SuperscriptBox["10", 
                    RowBox[{"9", " "}]], 
                   RowBox[{
                    RowBox[{"C", "[", 
                    RowBox[{"i", ",", "j"}], "]"}], "[", "\[Theta]", "]"}]}], 
                  "/.", "rlistbc"}], "/.", "solbh"}], "/.", 
                RowBox[{"\[Theta]", " ", "\[Rule]", " ", 
                 FractionBox["tbh", "tin"]}]}]}], "}"}], ",", 
             RowBox[{"{", 
              RowBox[{"j", ",", "2", ",", "ndisc"}], "}"}]}], "]"}]}], 
          "]"}]}], ",", 
        RowBox[{"{", 
         RowBox[{"i", ",", "1", ",", "24"}], "}"}]}], "]"}], " ", ";", 
      "\[IndentingNewLine]", 
      RowBox[{"grbh", " ", "=", " ", 
       RowBox[{"ListPlot", "[", 
        RowBox[{"NOprofilebh", ",", 
         RowBox[{"Frame", " ", "\[Rule]", " ", "True"}], ",", 
         RowBox[{"Axes", " ", "\[Rule]", " ", "False"}], ",", 
         RowBox[{"AspectRatio", "\[Rule]", "0.7"}], ",", 
         RowBox[{"FrameLabel", "\[Rule]", 
          RowBox[{"{", 
           RowBox[{
           "\"\<Generation number\>\"", ",", 
            "\"\<NO Concentration (ppb)\>\""}], "}"}]}], ",", 
         RowBox[{"GridLines", "\[Rule]", "Automatic"}], ",", " ", 
         RowBox[{"BaseStyle", "->", 
          RowBox[{"{", 
           RowBox[{
            RowBox[{"FontFamily", "->", "\"\<Times\>\""}], ",", 
            RowBox[{"FontSize", "\[Rule]", "16"}]}], "}"}]}], ",", 
         RowBox[{"PlotStyle", "\[Rule]", 
          RowBox[{"{", 
           RowBox[{"{", 
            RowBox[{"Black", ",", 
             RowBox[{"PointSize", "[", "0.005", "]"}]}], "}"}], "}"}]}], ",", 
         
         RowBox[{"PlotRange", " ", "\[Rule]", " ", "All"}]}], "]"}]}], ";", 
      "\[IndentingNewLine]", "\[IndentingNewLine]", 
      RowBox[{"(*", 
       RowBox[{
       "Balance", " ", "equations", " ", "during", " ", "the", " ", 
        "expiration", " ", "phase"}], "*)"}], "\[IndentingNewLine]", 
      RowBox[{"inc", " ", "=", " ", 
       RowBox[{"{", "}"}]}], ";", "\[IndentingNewLine]", 
      "\[IndentingNewLine]", 
      RowBox[{"inclim", " ", "=", " ", 
       RowBox[{"{", "}"}]}], ";", "\[IndentingNewLine]", 
      RowBox[{"Table", "[", 
       RowBox[{
        RowBox[{"inc", " ", "=", " ", 
         RowBox[{"Join", "[", 
          RowBox[{"inc", ",", 
           RowBox[{"Table", "[", 
            RowBox[{
             RowBox[{
              RowBox[{"C", "[", 
               RowBox[{"i", ",", "j"}], "]"}], "[", "\[Theta]", "]"}], ",", 
             RowBox[{"{", 
              RowBox[{"j", ",", "2", ",", 
               RowBox[{"ndisc", "-", "1"}]}], "}"}]}], "]"}]}], "]"}]}], ",", 
        
        RowBox[{"{", 
         RowBox[{"i", ",", "1", ",", "24"}], "}"}]}], "]"}], ";", 
      "\[IndentingNewLine]", 
      RowBox[{"Table", "[", 
       RowBox[{
        RowBox[{"inclim", " ", "=", " ", 
         RowBox[{"Join", "[", 
          RowBox[{"inclim", ",", 
           RowBox[{"{", 
            RowBox[{
             RowBox[{
              RowBox[{"C", "[", 
               RowBox[{"i", ",", "1"}], "]"}], "[", "\[Theta]", "]"}], ",", 
             RowBox[{
              RowBox[{"C", "[", 
               RowBox[{"i", ",", "ndisc"}], "]"}], "[", "\[Theta]", "]"}]}], 
            "}"}]}], "]"}]}], ",", 
        RowBox[{"{", 
         RowBox[{"i", ",", "1", ",", "24"}], "}"}]}], "]"}], ";", 
      "\[IndentingNewLine]", "\[IndentingNewLine]", 
      RowBox[{"ci", " ", "=", " ", 
       RowBox[{"{", "}"}]}], ";", "\[IndentingNewLine]", 
      RowBox[{"Table", "[", 
       RowBox[{
        RowBox[{"ci", " ", "=", " ", 
         RowBox[{"Join", "[", 
          RowBox[{"ci", ",", 
           RowBox[{"Table", "[", 
            RowBox[{
             RowBox[{
              RowBox[{
               RowBox[{
                RowBox[{
                 RowBox[{
                  RowBox[{"C", "[", 
                   RowBox[{"i", ",", "j"}], "]"}], "[", "0", "]"}], " ", 
                 "\[Equal]", " ", 
                 RowBox[{
                  RowBox[{"C", "[", 
                   RowBox[{"i", ",", "j"}], "]"}], "[", "\[Theta]", "]"}]}], "/.",
                 "rlistbc"}], "/.", "solbh"}], "/.", 
              RowBox[{"\[Theta]", " ", "\[Rule]", " ", 
               FractionBox["tbh", "tin"]}]}], ",", 
             RowBox[{"{", 
              RowBox[{"j", ",", "2", ",", 
               RowBox[{"ndisc", "-", "1"}]}], "}"}]}], "]"}]}], "]"}]}], ",", 
        
        RowBox[{"{", 
         RowBox[{"i", ",", "1", ",", "24"}], "}"}]}], "]"}], ";", 
      "\[IndentingNewLine]", "\[IndentingNewLine]", 
      RowBox[{"bc", " ", "=", " ", 
       RowBox[{"{", 
        RowBox[{
         RowBox[{
          RowBox[{
           RowBox[{"C", "[", 
            RowBox[{"1", ",", "1"}], "]"}], "[", "\[Theta]", "]"}], " ", 
          "\[Equal]", " ", 
          RowBox[{
           RowBox[{"C", "[", 
            RowBox[{"1", ",", "2"}], "]"}], "[", "\[Theta]", "]"}]}], ",", 
         " ", 
         RowBox[{
          RowBox[{
           RowBox[{"C", "[", 
            RowBox[{"24", ",", "ndisc"}], "]"}], "[", "\[Theta]", "]"}], 
          "\[Equal]", " ", 
          RowBox[{
           RowBox[{"C", "[", 
            RowBox[{"24", ",", 
             RowBox[{"ndisc", "-", "1"}]}], "]"}], "[", "\[Theta]", "]"}]}]}],
         "}"}]}], ";", "\[IndentingNewLine]", 
      RowBox[{"Table", "[", 
       RowBox[{
        RowBox[{"bc", " ", "=", " ", 
         RowBox[{"Join", "[", 
          RowBox[{"bc", ",", 
           RowBox[{"{", 
            RowBox[{
             RowBox[{
              RowBox[{
               RowBox[{"C", "[", 
                RowBox[{"i", ",", "ndisc"}], "]"}], "[", "\[Theta]", "]"}], 
              " ", "\[Equal]", " ", 
              RowBox[{
               RowBox[{"C", "[", 
                RowBox[{
                 RowBox[{"i", "+", "1"}], ",", "1"}], "]"}], "[", "\[Theta]", 
               "]"}]}], ",", 
             RowBox[{
              RowBox[{
               FractionBox[
                RowBox[{
                 RowBox[{
                  RowBox[{"C", "[", 
                   RowBox[{"i", ",", "ndisc"}], "]"}], "[", "\[Theta]", "]"}],
                  "-", 
                 RowBox[{
                  RowBox[{"C", "[", 
                   RowBox[{"i", ",", 
                    RowBox[{"ndisc", "-", "1"}]}], "]"}], "[", "\[Theta]", 
                  "]"}]}], 
                RowBox[{"L", "[", 
                 RowBox[{"[", "i", "]"}], "]"}]], " ", 
               RowBox[{"\[CapitalOmega]p", "[", 
                RowBox[{"[", "i", "]"}], "]"}]}], "\[Equal]", " ", 
              RowBox[{
               RowBox[{"\[CapitalOmega]p", "[", 
                RowBox[{"[", 
                 RowBox[{"i", "+", "1"}], "]"}], "]"}], 
               FractionBox[
                RowBox[{
                 RowBox[{
                  RowBox[{"C", "[", 
                   RowBox[{
                    RowBox[{"i", "+", "1"}], ",", "2"}], "]"}], "[", 
                  "\[Theta]", "]"}], "-", 
                 RowBox[{
                  RowBox[{"C", "[", 
                   RowBox[{
                    RowBox[{"i", "+", "1"}], ",", "1"}], "]"}], "[", 
                  "\[Theta]", "]"}]}], 
                RowBox[{"L", "[", 
                 RowBox[{"[", 
                  RowBox[{"i", "+", "1"}], "]"}], "]"}]]}]}]}], "}"}]}], 
          "]"}]}], ",", 
        RowBox[{"{", 
         RowBox[{"i", ",", "1", ",", "23"}], "}"}]}], "]"}], ";", 
      "\[IndentingNewLine]", 
      RowBox[{"rlistbc", " ", "=", " ", 
       RowBox[{
        RowBox[{"Solve", "[", 
         RowBox[{"bc", ",", "inclim"}], "]"}], "[", 
        RowBox[{"[", "1", "]"}], "]"}]}], ";", "\[IndentingNewLine]", 
      "\[IndentingNewLine]", 
      RowBox[{"eq", " ", "=", " ", 
       RowBox[{"{", "}"}]}], ";", "\[IndentingNewLine]", 
      RowBox[{"Table", "[", 
       RowBox[{
        RowBox[{"eq", " ", "=", " ", 
         RowBox[{"Join", "[", 
          RowBox[{"eq", ",", 
           RowBox[{"Table", "[", 
            RowBox[{
             RowBox[{
              RowBox[{
               RowBox[{
                RowBox[{"C", "[", 
                 RowBox[{"i", ",", "j"}], "]"}], "'"}], "[", "\[Theta]", 
               "]"}], " ", "\[Equal]", " ", 
              RowBox[{
               FractionBox["Dil", 
                RowBox[{"f", "[", 
                 RowBox[{"[", "i", "]"}], "]"}]], 
               RowBox[{"(", " ", 
                RowBox[{
                 RowBox[{
                  FractionBox[
                   RowBox[{"1", "-", 
                    RowBox[{"Sum", "[", 
                    RowBox[{
                    RowBox[{"f", "[", 
                    RowBox[{"[", "k", "]"}], "]"}], ",", 
                    RowBox[{"{", 
                    RowBox[{"k", ",", "1", ",", 
                    RowBox[{"i", "-", "1"}]}], "}"}]}], "]"}], "-", 
                    RowBox[{
                    RowBox[{"f", "[", 
                    RowBox[{"[", "i", "]"}], "]"}], 
                    RowBox[{"(", 
                    RowBox[{"j", "-", "1"}], ")"}], 
                    "\[CapitalDelta]\[Xi]"}]}], 
                   RowBox[{"1", "+", 
                    RowBox[{"Dil", " ", 
                    RowBox[{"(", 
                    RowBox[{"1", "-", "\[Theta]"}], ")"}]}]}]], 
                  FractionBox[
                   RowBox[{
                    RowBox[{
                    RowBox[{"C", "[", 
                    RowBox[{"i", ",", 
                    RowBox[{"j", "+", "1"}]}], "]"}], "[", "\[Theta]", "]"}], 
                    "-", 
                    RowBox[{
                    RowBox[{"C", "[", 
                    RowBox[{"i", ",", "j"}], "]"}], "[", "\[Theta]", "]"}]}], 
                   "\[CapitalDelta]\[Xi]"]}], "+", 
                 RowBox[{
                  FractionBox["1", 
                   RowBox[{"Peclet", "[", 
                    RowBox[{"[", "i", "]"}], "]"}]], 
                  FractionBox[
                   RowBox[{
                    RowBox[{
                    RowBox[{"C", "[", 
                    RowBox[{"i", ",", 
                    RowBox[{"j", "+", "1"}]}], "]"}], "[", "\[Theta]", "]"}], 
                    "+", 
                    RowBox[{
                    RowBox[{"C", "[", 
                    RowBox[{"i", ",", 
                    RowBox[{"j", "-", "1"}]}], "]"}], "[", "\[Theta]", "]"}], 
                    "-", 
                    RowBox[{"2", " ", 
                    RowBox[{
                    RowBox[{"C", "[", 
                    RowBox[{"i", ",", "j"}], "]"}], "[", "\[Theta]", 
                    "]"}]}]}], 
                   SuperscriptBox["\[CapitalDelta]\[Xi]", "2"]], 
                  FractionBox["tex", "tin"]}], " ", "+", " ", 
                 RowBox[{
                  FractionBox["1", 
                   RowBox[{"1", " ", "+", " ", 
                    RowBox[{"Dil", " ", 
                    RowBox[{"(", 
                    RowBox[{"1", "-", "\[Theta]"}], ")"}]}]}]], 
                  FractionBox["tex", "tin"], 
                  RowBox[{"(", 
                   RowBox[{
                    RowBox[{
                    RowBox[{"(", 
                    RowBox[{
                    RowBox[{
                    RowBox[{"Jalvexp", "[", "i", "]"}], "[", "\[Theta]", 
                    "]"}], "/.", 
                    RowBox[{"CNOloc", " ", "\[Rule]", " ", 
                    RowBox[{
                    RowBox[{"C", "[", 
                    RowBox[{"i", ",", "j"}], "]"}], "[", "\[Theta]", 
                    "]"}]}]}], ")"}], " ", 
                    FractionBox[
                    RowBox[{
                    RowBox[{"Salvexp", "[", "i", "]"}], "[", "\[Theta]", 
                    "]"}], "Qin"]}], "+", 
                    RowBox[{
                    RowBox[{"(", 
                    RowBox[{
                    RowBox[{
                    RowBox[{"Jairexp", "[", "i", "]"}], "[", "\[Theta]", 
                    "]"}], "/.", 
                    RowBox[{"CNOloc", " ", "\[Rule]", " ", 
                    RowBox[{
                    RowBox[{"C", "[", 
                    RowBox[{"i", ",", "j"}], "]"}], "[", "\[Theta]", 
                    "]"}]}]}], ")"}], " ", 
                    FractionBox[
                    RowBox[{
                    RowBox[{"Sairexp", "[", "i", "]"}], "[", "\[Theta]", 
                    "]"}], "Qin"]}]}], ")"}]}]}], ")"}]}]}], ",", 
             RowBox[{"{", 
              RowBox[{"j", ",", "2", ",", 
               RowBox[{"ndisc", "-", "1"}]}], "}"}]}], "]"}]}], "]"}]}], ",", 
        
        RowBox[{"{", 
         RowBox[{"i", ",", "1", ",", "24"}], "}"}]}], "]"}], ";", 
      "\[IndentingNewLine]", "\[IndentingNewLine]", 
      RowBox[{"solexp", " ", "=", " ", 
       RowBox[{
        RowBox[{"NDSolve", "[", 
         RowBox[{
          RowBox[{
           RowBox[{"Join", "[", 
            RowBox[{"eq", ",", "ci"}], "]"}], "/.", "rlistbc"}], ",", "inc", 
          ",", 
          RowBox[{"{", 
           RowBox[{"\[Theta]", ",", "0", ",", "1"}], "}"}]}], "]"}], "[", 
        RowBox[{"[", "1", "]"}], "]"}]}], ";", "\[IndentingNewLine]", 
      RowBox[{"NOprofileexp", "=", " ", 
       RowBox[{"{", "}"}]}], ";", "\[IndentingNewLine]", 
      RowBox[{"Table", "[", 
       RowBox[{
        RowBox[{"NOprofileexp", " ", "=", " ", 
         RowBox[{"Join", "[", 
          RowBox[{"NOprofileexp", ",", 
           RowBox[{"Table", "[", 
            RowBox[{
             RowBox[{"{", 
              RowBox[{
               RowBox[{
                RowBox[{"(", 
                 RowBox[{"i", "-", "1"}], ")"}], " ", "+", " ", 
                RowBox[{
                 RowBox[{"(", 
                  RowBox[{"j", "-", "1"}], ")"}], "\[CapitalDelta]\[Xi]"}]}], 
               ",", 
               RowBox[{
                RowBox[{
                 RowBox[{
                  RowBox[{
                   SuperscriptBox["10", 
                    RowBox[{"9", " "}]], 
                   RowBox[{
                    RowBox[{"C", "[", 
                    RowBox[{"i", ",", "j"}], "]"}], "[", "\[Theta]", "]"}]}], 
                  "/.", "rlistbc"}], "/.", "solexp"}], "/.", 
                RowBox[{"\[Theta]", " ", "\[Rule]", " ", "1"}]}]}], "}"}], 
             ",", 
             RowBox[{"{", 
              RowBox[{"j", ",", "2", ",", "ndisc"}], "}"}]}], "]"}]}], 
          "]"}]}], ",", 
        RowBox[{"{", 
         RowBox[{"i", ",", "1", ",", "24"}], "}"}]}], "]"}], " ", ";", 
      "\[IndentingNewLine]", 
      RowBox[{"grexp", " ", "=", " ", 
       RowBox[{"ListPlot", "[", 
        RowBox[{"NOprofileexp", ",", 
         RowBox[{"Frame", " ", "\[Rule]", " ", "True"}], ",", 
         RowBox[{"Axes", " ", "\[Rule]", " ", "False"}], ",", 
         RowBox[{"AspectRatio", "\[Rule]", "0.7"}], ",", 
         RowBox[{"FrameLabel", "\[Rule]", 
          RowBox[{"{", 
           RowBox[{
           "\"\<Generation number\>\"", ",", 
            "\"\<NO Concentration (ppb)\>\""}], "}"}]}], ",", 
         RowBox[{"GridLines", "\[Rule]", "Automatic"}], ",", " ", 
         RowBox[{"BaseStyle", "->", 
          RowBox[{"{", 
           RowBox[{
            RowBox[{"FontFamily", "->", "\"\<Times\>\""}], ",", 
            RowBox[{"FontSize", "\[Rule]", "16"}]}], "}"}]}], ",", 
         RowBox[{"PlotStyle", "\[Rule]", 
          RowBox[{"{", 
           RowBox[{"{", 
            RowBox[{"Black", ",", 
             RowBox[{"PointSize", "[", "0.005", "]"}]}], "}"}], "}"}]}], ",", 
         
         RowBox[{"PlotRange", " ", "\[Rule]", " ", "All"}]}], "]"}]}], ";", 
      "\[IndentingNewLine]", 
      RowBox[{"{", 
       RowBox[{
        RowBox[{"FENOend", " ", "=", " ", 
         RowBox[{
          RowBox[{
           RowBox[{
            RowBox[{
             SuperscriptBox["10", 
              RowBox[{"9", " "}]], 
             RowBox[{
              RowBox[{"C", "[", 
               RowBox[{"1", ",", "1"}], "]"}], "[", "\[Theta]", "]"}]}], "/.",
             "rlistbc"}], "/.", "solexp"}], "/.", 
          RowBox[{"\[Theta]", " ", "\[Rule]", " ", "1"}]}]}], ",", 
        RowBox[{
         RowBox[{"Sum", "[", 
          RowBox[{
           RowBox[{
            RowBox[{
             RowBox[{
              RowBox[{
               RowBox[{
                RowBox[{"Jairexp", "[", "geninterest", "]"}], "[", "1", "]"}],
                "/.", 
               RowBox[{"CNOloc", " ", "\[Rule]", " ", 
                RowBox[{
                 RowBox[{"C", "[", 
                  RowBox[{"geninterest", ",", "j"}], "]"}], "[", "\[Theta]", 
                 "]"}]}]}], "/.", "rlistbc"}], "/.", "solexp"}], "/.", 
            RowBox[{"\[Theta]", " ", "\[Rule]", " ", "1"}]}], ",", 
           RowBox[{"{", 
            RowBox[{"j", ",", "1", ",", "ndisc"}], "}"}]}], "]"}], 
         FractionBox["1", "ndisc"]}], ",", 
        RowBox[{
         RowBox[{
          RowBox[{"Jairexp", "[", "geninterest", "]"}], "[", "1", "]"}], "/.", 
         RowBox[{"CNOloc", " ", "\[Rule]", " ", "0"}]}], ",", 
        RowBox[{
         RowBox[{"L", "[", 
          RowBox[{"[", "geninterest", "]"}], "]"}], "2", " ", "\[Pi]", " ", 
         RowBox[{"RL", "[", 
          RowBox[{"[", "geninterest", "]"}], "]"}], " ", 
         RowBox[{"Sum", "[", 
          RowBox[{
           RowBox[{
            RowBox[{
             RowBox[{
              RowBox[{
               RowBox[{
                RowBox[{"Jairexp", "[", "geninterest", "]"}], "[", "1", "]"}],
                "/.", 
               RowBox[{"CNOloc", " ", "\[Rule]", " ", 
                RowBox[{
                 RowBox[{"C", "[", 
                  RowBox[{"geninterest", ",", "j"}], "]"}], "[", "\[Theta]", 
                 "]"}]}]}], "/.", "rlistbc"}], "/.", "solexp"}], "/.", 
            RowBox[{"\[Theta]", " ", "\[Rule]", " ", "1"}]}], ",", 
           RowBox[{"{", 
            RowBox[{"j", ",", "1", ",", "ndisc"}], "}"}]}], "]"}], 
         FractionBox["1", "ndisc"]}]}], "}"}]}], "\[IndentingNewLine]", 
     ")"}]}], "\[IndentingNewLine]"}]}]], "Input",
 CellChangeTimes->{{3.666543304953662*^9, 3.666543376023965*^9}, {
   3.666543415872085*^9, 3.666543433017047*^9}, {3.66654349621089*^9, 
   3.666543498042636*^9}, 3.6665436714596233`*^9, 3.666543767178795*^9, {
   3.666544652263568*^9, 3.6665447705997763`*^9}, 3.666681051822475*^9, {
   3.666682425680009*^9, 3.666682425871016*^9}, {3.666784189448962*^9, 
   3.6667842458194723`*^9}, {3.666784930608453*^9, 3.666784960657351*^9}}],

Cell[BoxData[{
 RowBox[{
  RowBox[{"dataref", " ", "=", " ", 
   RowBox[{"Table", "[", 
    RowBox[{
     RowBox[{"modhealthylungs", "[", 
      RowBox[{"50", ",", "0", ",", "i"}], "]"}], " ", ",", 
     RowBox[{"{", 
      RowBox[{"i", ",", "1", ",", "19"}], "}"}]}], "]"}]}], 
  ";"}], "\[IndentingNewLine]", 
 RowBox[{
  RowBox[{"dataunhealthy01", " ", "=", " ", 
   RowBox[{"Table", "[", 
    RowBox[{
     RowBox[{"modunhealthylungs", "[", 
      RowBox[{"50", ",", "0", ",", "i", ",", "0.1", ",", "0"}], "]"}], " ", 
     ",", 
     RowBox[{"{", 
      RowBox[{"i", ",", "1", ",", "19"}], "}"}]}], "]"}]}], 
  ";"}], "\[IndentingNewLine]", 
 RowBox[{
  RowBox[{"dataunhealthy05", " ", "=", " ", 
   RowBox[{"Table", "[", 
    RowBox[{
     RowBox[{"modunhealthylungs", "[", 
      RowBox[{"50", ",", "0", ",", "i", ",", "0.5", ",", "0"}], "]"}], " ", 
     ",", 
     RowBox[{"{", 
      RowBox[{"i", ",", "1", ",", "19"}], "}"}]}], "]"}]}], 
  ";"}], "\[IndentingNewLine]", 
 RowBox[{
  RowBox[{"dataunhealthy09", " ", "=", " ", 
   RowBox[{"Table", "[", 
    RowBox[{
     RowBox[{"modunhealthylungs", "[", 
      RowBox[{"50", ",", "0", ",", "i", ",", "0.9", ",", "0"}], "]"}], " ", 
     ",", 
     RowBox[{"{", 
      RowBox[{"i", ",", "1", ",", "19"}], "}"}]}], "]"}]}], 
  ";"}], "\[IndentingNewLine]", 
 RowBox[{
  RowBox[{"dataunhealthy01muc", " ", "=", " ", 
   RowBox[{"Table", "[", 
    RowBox[{
     RowBox[{"modunhealthylungs", "[", 
      RowBox[{"50", ",", "0", ",", "i", ",", "0.1", ",", "5"}], "]"}], " ", 
     ",", 
     RowBox[{"{", 
      RowBox[{"i", ",", "1", ",", "19"}], "}"}]}], "]"}]}], 
  ";"}], "\[IndentingNewLine]", 
 RowBox[{
  RowBox[{"dataunhealthy05muc", " ", "=", " ", 
   RowBox[{"Table", "[", 
    RowBox[{
     RowBox[{"modunhealthylungs", "[", 
      RowBox[{"50", ",", "0", ",", "i", ",", "0.5", ",", "5"}], "]"}], " ", 
     ",", 
     RowBox[{"{", 
      RowBox[{"i", ",", "1", ",", "19"}], "}"}]}], "]"}]}], 
  ";"}], "\[IndentingNewLine]", 
 RowBox[{
  RowBox[{"dataunhealthy09muc", " ", "=", " ", 
   RowBox[{"Table", "[", 
    RowBox[{
     RowBox[{"modunhealthylungs", "[", 
      RowBox[{"50", ",", "0", ",", "i", ",", "0.9", ",", "5"}], "]"}], " ", 
     ",", 
     RowBox[{"{", 
      RowBox[{"i", ",", "1", ",", "19"}], "}"}]}], "]"}]}], ";"}]}], "Input",
 CellChangeTimes->{{3.666785485012281*^9, 3.666785531993086*^9}, {
   3.6667855971308126`*^9, 3.666785603390418*^9}, {3.666785815790422*^9, 
   3.666785818079215*^9}, {3.666785868017771*^9, 3.666785876967966*^9}, {
   3.667372577689912*^9, 3.667372599565077*^9}, 3.667555166329455*^9}],

Cell[CellGroupData[{

Cell[BoxData[{
 RowBox[{
  RowBox[{"gr1", " ", "=", " ", 
   RowBox[{"ListPlot", "[", 
    RowBox[{
     RowBox[{"Table", "[", 
      RowBox[{
       RowBox[{"{", 
        RowBox[{
         RowBox[{"i", "-", "1"}], ",", 
         RowBox[{"100", 
          FractionBox[
           RowBox[{
            RowBox[{"dataunhealthy09", "[", 
             RowBox[{"[", 
              RowBox[{"i", ",", "1"}], "]"}], "]"}], "-", 
            RowBox[{"dataref", "[", 
             RowBox[{"[", 
              RowBox[{"i", ",", "1"}], "]"}], "]"}]}], 
           RowBox[{"dataref", "[", 
            RowBox[{"[", 
             RowBox[{"i", ",", "1"}], "]"}], "]"}]]}]}], "}"}], ",", 
       RowBox[{"{", 
        RowBox[{"i", ",", "1", ",", "19"}], "}"}]}], "]"}], ",", 
     RowBox[{"Frame", " ", "\[Rule]", " ", "True"}], ",", 
     RowBox[{"Axes", " ", "\[Rule]", " ", "False"}], ",", 
     RowBox[{"AspectRatio", "\[Rule]", "0.7"}], ",", 
     RowBox[{"FrameLabel", "\[Rule]", 
      RowBox[{"{", 
       RowBox[{
       "\"\<Generation number\>\"", ",", "\"\<\[CapitalDelta]FENO50\>\""}], 
       "}"}]}], ",", 
     RowBox[{"GridLines", "\[Rule]", "Automatic"}], ",", " ", 
     RowBox[{"BaseStyle", "->", 
      RowBox[{"{", 
       RowBox[{
        RowBox[{"FontFamily", "->", "\"\<Times\>\""}], ",", 
        RowBox[{"FontSize", "\[Rule]", "16"}]}], "}"}]}], ",", 
     RowBox[{"PlotStyle", "\[Rule]", 
      RowBox[{"{", 
       RowBox[{"{", 
        RowBox[{"Red", ",", 
         RowBox[{"PointSize", "[", "0.02", "]"}]}], "}"}], "}"}]}], ",", 
     RowBox[{"PlotRange", " ", "\[Rule]", " ", "All"}]}], "]"}]}], 
  ";"}], "\[IndentingNewLine]", 
 RowBox[{
  RowBox[{"gr2", " ", "=", " ", 
   RowBox[{"ListPlot", "[", 
    RowBox[{
     RowBox[{"Table", "[", 
      RowBox[{
       RowBox[{"{", 
        RowBox[{
         RowBox[{"i", "-", "1"}], ",", 
         RowBox[{"100", 
          FractionBox[
           RowBox[{
            RowBox[{"dataunhealthy05", "[", 
             RowBox[{"[", 
              RowBox[{"i", ",", "1"}], "]"}], "]"}], "-", 
            RowBox[{"dataref", "[", 
             RowBox[{"[", 
              RowBox[{"i", ",", "1"}], "]"}], "]"}]}], 
           RowBox[{"dataref", "[", 
            RowBox[{"[", 
             RowBox[{"i", ",", "1"}], "]"}], "]"}]]}]}], "}"}], ",", 
       RowBox[{"{", 
        RowBox[{"i", ",", "1", ",", "19"}], "}"}]}], "]"}], ",", 
     RowBox[{"Frame", " ", "\[Rule]", " ", "True"}], ",", 
     RowBox[{"Axes", " ", "\[Rule]", " ", "False"}], ",", 
     RowBox[{"AspectRatio", "\[Rule]", "0.7"}], ",", 
     RowBox[{"FrameLabel", "\[Rule]", 
      RowBox[{"{", 
       RowBox[{
       "\"\<Generation number\>\"", ",", "\"\<\[CapitalDelta]FENO50\>\""}], 
       "}"}]}], ",", 
     RowBox[{"GridLines", "\[Rule]", "Automatic"}], ",", " ", 
     RowBox[{"BaseStyle", "->", 
      RowBox[{"{", 
       RowBox[{
        RowBox[{"FontFamily", "->", "\"\<Times\>\""}], ",", 
        RowBox[{"FontSize", "\[Rule]", "16"}]}], "}"}]}], ",", 
     RowBox[{"PlotStyle", "\[Rule]", 
      RowBox[{"{", 
       RowBox[{"{", 
        RowBox[{"Black", ",", 
         RowBox[{"PointSize", "[", "0.02", "]"}]}], "}"}], "}"}]}], ",", 
     RowBox[{"PlotRange", " ", "\[Rule]", " ", "All"}]}], "]"}]}], 
  ";"}], "\[IndentingNewLine]", 
 RowBox[{
  RowBox[{"gr3", " ", "=", " ", 
   RowBox[{"ListPlot", "[", 
    RowBox[{
     RowBox[{"Table", "[", 
      RowBox[{
       RowBox[{"{", 
        RowBox[{
         RowBox[{"i", "-", "1"}], ",", 
         RowBox[{"100", 
          FractionBox[
           RowBox[{
            RowBox[{"dataunhealthy01", "[", 
             RowBox[{"[", 
              RowBox[{"i", ",", "1"}], "]"}], "]"}], "-", 
            RowBox[{"dataref", "[", 
             RowBox[{"[", 
              RowBox[{"i", ",", "1"}], "]"}], "]"}]}], 
           RowBox[{"dataref", "[", 
            RowBox[{"[", 
             RowBox[{"i", ",", "1"}], "]"}], "]"}]]}]}], "}"}], ",", 
       RowBox[{"{", 
        RowBox[{"i", ",", "1", ",", "19"}], "}"}]}], "]"}], ",", 
     RowBox[{"Frame", " ", "\[Rule]", " ", "True"}], ",", 
     RowBox[{"Axes", " ", "\[Rule]", " ", "False"}], ",", 
     RowBox[{"AspectRatio", "\[Rule]", "0.7"}], ",", 
     RowBox[{"FrameLabel", "\[Rule]", 
      RowBox[{"{", 
       RowBox[{
       "\"\<Generation number\>\"", ",", "\"\<\[CapitalDelta]FENO50\>\""}], 
       "}"}]}], ",", 
     RowBox[{"GridLines", "\[Rule]", "Automatic"}], ",", " ", 
     RowBox[{"BaseStyle", "->", 
      RowBox[{"{", 
       RowBox[{
        RowBox[{"FontFamily", "->", "\"\<Times\>\""}], ",", 
        RowBox[{"FontSize", "\[Rule]", "16"}]}], "}"}]}], ",", 
     RowBox[{"PlotStyle", "\[Rule]", 
      RowBox[{"{", 
       RowBox[{"{", 
        RowBox[{"Blue", ",", 
         RowBox[{"PointSize", "[", "0.02", "]"}]}], "}"}], "}"}]}], ",", 
     RowBox[{"PlotRange", " ", "\[Rule]", " ", "All"}]}], "]"}]}], 
  ";"}], "\[IndentingNewLine]", 
 RowBox[{"Show", "[", 
  RowBox[{"gr1", ",", "gr2", ",", "gr3"}], "]"}]}], "Input",
 CellChangeTimes->{{3.6667869320634823`*^9, 3.666787008405197*^9}, {
  3.666787199082649*^9, 3.6667872812554893`*^9}, {3.6673727215942307`*^9, 
  3.6673727347496567`*^9}, {3.667372771010017*^9, 3.667372780702095*^9}}],

Cell[BoxData[
 GraphicsBox[{{{}, 
    {RGBColor[1, 0, 0], PointSize[0.02], PointBox[CompressedData["
1:eJxTTMoPSmViYGAQBmIQDQPzNgnY8d94bwvhfbBH5TM4rMyeGJsvNdkewuVw
UJr9QZb71UYoX8AhUXQhi0Dpkf0QvojDm18HI9j/XoHyJRz+Tw54aHTvIZQv
4zDJnn3HtrevoXwFhyVu3zwFJb9C+UoO/n2aL6+5/IfyVRycl/0KPsTEfgDC
V3MIXJsxI+qZAJSv4aC7ubXAuFcCytdy0Lw/e83NrwpQvo5D3RP9LXo3lKF8
PYdFuknzGt7C5A0cwo22nqrz+Ae1z9Bh4sGmOs7JKg4QvpHDvqPufdmPLB0A
59JYHg==
      "]]}, {}}, {{}, 
    {GrayLevel[0], PointSize[0.02], PointBox[CompressedData["
1:eJxTTMoPSmViYGAQBmIQDQPzNgnY8d94bwvhfbBH5TM4BOtHBi0v2bcfwuVw
4HWPSdZUXATlCzgkhdWvv6N2BMoXcZgWHGt4fsMxKF/CQWlPuo2b6kkoX8ZB
4cMNljU3zkD5Cg65S+MXdL66COUrObwz/bzxhekNKF/F4dWd+tbyaQ+hfDWH
YtP7HNZ/n0P5Gg5Lq5zT/oR+hPK1HLKLYjT2n/wB5es4XGfQUNzIxH4Awtdz
uNSx7OySqV/sIXwDB0OllTbJ7iIOEL6hQwf/3sPXDFWgfCMHtz3Rd5uy9RwA
LaRXkQ==
      "]]}, {}}, {{}, 
    {RGBColor[0, 0, 1], PointSize[0.02], PointBox[CompressedData["
1:eJxTTMoPSmViYGAQBmIQDQPzNgnY8d94bwvhfbBH5TM4vE6x1fGYsWs/hMvh
cOyxT/Ea2SooX8DBqoNverLQHihfxEFmYdn1y+dhfAmH0+o81ZZ9e6F8GYcH
hWk/sur3QfkKDnWZB4ouSByA8pUcNE6lMMVvOgjlqzjwK21hyj13BMpXc0i9
kbmLPeg0lK/hcOj7+f6nc2H2aTlYKcTGWF3cDuXrOOzd88Lea2+hPYSv55Cy
W/yW7ZUbUL6BQy+jYEXs9fdQvqFD8PkipVjBP1C+kUOqM1ds5jxmBwA8PFZA

      "]]}, {}}},
  AspectRatio->0.7,
  AxesOrigin->{0., 0.},
  BaseStyle->{FontFamily -> "Times", FontSize -> 16},
  Frame->True,
  FrameLabel->{{
     FormBox["\"\[CapitalDelta]FENO50\"", TraditionalForm], None}, {
     FormBox["\"Generation number\"", TraditionalForm], None}},
  GridLines->Automatic,
  Method->{},
  PlotRangeClipping->True]], "Output",
 CellChangeTimes->{{3.666786963626062*^9, 3.66678700882742*^9}, {
   3.6667872148363447`*^9, 3.6667872248519363`*^9}, {3.6667872643945293`*^9, 
   3.666787281655389*^9}, 3.6673738034050913`*^9, 3.667726812521146*^9}]
}, Open  ]],

Cell[CellGroupData[{

Cell[BoxData[{
 RowBox[{
  RowBox[{"gr1", " ", "=", " ", 
   RowBox[{"ListPlot", "[", 
    RowBox[{
     RowBox[{"Table", "[", 
      RowBox[{
       RowBox[{"{", 
        RowBox[{
         RowBox[{"i", "-", "1"}], ",", 
         RowBox[{"100", 
          FractionBox[
           RowBox[{
            RowBox[{"dataunhealthy09muc", "[", 
             RowBox[{"[", 
              RowBox[{"i", ",", "1"}], "]"}], "]"}], "-", 
            RowBox[{"dataref", "[", 
             RowBox[{"[", 
              RowBox[{"i", ",", "1"}], "]"}], "]"}]}], 
           RowBox[{"dataref", "[", 
            RowBox[{"[", 
             RowBox[{"i", ",", "1"}], "]"}], "]"}]]}]}], "}"}], ",", 
       RowBox[{"{", 
        RowBox[{"i", ",", "1", ",", "19"}], "}"}]}], "]"}], ",", 
     RowBox[{"Frame", " ", "\[Rule]", " ", "True"}], ",", 
     RowBox[{"Axes", " ", "\[Rule]", " ", "False"}], ",", 
     RowBox[{"AspectRatio", "\[Rule]", "0.7"}], ",", 
     RowBox[{"FrameLabel", "\[Rule]", 
      RowBox[{"{", 
       RowBox[{
       "\"\<Generation number\>\"", ",", 
        "\"\<\[CapitalDelta]FENO50 with mucus\>\""}], "}"}]}], ",", 
     RowBox[{"GridLines", "\[Rule]", "Automatic"}], ",", " ", 
     RowBox[{"BaseStyle", "->", 
      RowBox[{"{", 
       RowBox[{
        RowBox[{"FontFamily", "->", "\"\<Times\>\""}], ",", 
        RowBox[{"FontSize", "\[Rule]", "16"}]}], "}"}]}], ",", 
     RowBox[{"PlotStyle", "\[Rule]", 
      RowBox[{"{", 
       RowBox[{"{", 
        RowBox[{"Red", ",", 
         RowBox[{"PointSize", "[", "0.02", "]"}]}], "}"}], "}"}]}], ",", 
     RowBox[{"PlotRange", " ", "\[Rule]", " ", "All"}]}], "]"}]}], 
  ";"}], "\[IndentingNewLine]", 
 RowBox[{
  RowBox[{"gr2", " ", "=", " ", 
   RowBox[{"ListPlot", "[", 
    RowBox[{
     RowBox[{"Table", "[", 
      RowBox[{
       RowBox[{"{", 
        RowBox[{
         RowBox[{"i", "-", "1"}], ",", 
         RowBox[{"100", 
          FractionBox[
           RowBox[{
            RowBox[{"dataunhealthy05muc", "[", 
             RowBox[{"[", 
              RowBox[{"i", ",", "1"}], "]"}], "]"}], "-", 
            RowBox[{"dataref", "[", 
             RowBox[{"[", 
              RowBox[{"i", ",", "1"}], "]"}], "]"}]}], 
           RowBox[{"dataref", "[", 
            RowBox[{"[", 
             RowBox[{"i", ",", "1"}], "]"}], "]"}]]}]}], "}"}], ",", 
       RowBox[{"{", 
        RowBox[{"i", ",", "1", ",", "19"}], "}"}]}], "]"}], ",", 
     RowBox[{"Frame", " ", "\[Rule]", " ", "True"}], ",", 
     RowBox[{"Axes", " ", "\[Rule]", " ", "False"}], ",", 
     RowBox[{"AspectRatio", "\[Rule]", "0.7"}], ",", 
     RowBox[{"FrameLabel", "\[Rule]", 
      RowBox[{"{", 
       RowBox[{
       "\"\<Generation number\>\"", ",", 
        "\"\<\[CapitalDelta]FENO50 with mucus\>\""}], "}"}]}], ",", 
     RowBox[{"GridLines", "\[Rule]", "Automatic"}], ",", " ", 
     RowBox[{"BaseStyle", "->", 
      RowBox[{"{", 
       RowBox[{
        RowBox[{"FontFamily", "->", "\"\<Times\>\""}], ",", 
        RowBox[{"FontSize", "\[Rule]", "16"}]}], "}"}]}], ",", 
     RowBox[{"PlotStyle", "\[Rule]", 
      RowBox[{"{", 
       RowBox[{"{", 
        RowBox[{"Black", ",", 
         RowBox[{"PointSize", "[", "0.02", "]"}]}], "}"}], "}"}]}], ",", 
     RowBox[{"PlotRange", " ", "\[Rule]", " ", "All"}]}], "]"}]}], 
  ";"}], "\[IndentingNewLine]", 
 RowBox[{
  RowBox[{"gr3", " ", "=", " ", 
   RowBox[{"ListPlot", "[", 
    RowBox[{
     RowBox[{"Table", "[", 
      RowBox[{
       RowBox[{"{", 
        RowBox[{
         RowBox[{"i", "-", "1"}], ",", 
         RowBox[{"100", 
          FractionBox[
           RowBox[{
            RowBox[{"dataunhealthy01muc", "[", 
             RowBox[{"[", 
              RowBox[{"i", ",", "1"}], "]"}], "]"}], "-", 
            RowBox[{"dataref", "[", 
             RowBox[{"[", 
              RowBox[{"i", ",", "1"}], "]"}], "]"}]}], 
           RowBox[{"dataref", "[", 
            RowBox[{"[", 
             RowBox[{"i", ",", "1"}], "]"}], "]"}]]}]}], "}"}], ",", 
       RowBox[{"{", 
        RowBox[{"i", ",", "1", ",", "19"}], "}"}]}], "]"}], ",", 
     RowBox[{"Frame", " ", "\[Rule]", " ", "True"}], ",", 
     RowBox[{"Axes", " ", "\[Rule]", " ", "False"}], ",", 
     RowBox[{"AspectRatio", "\[Rule]", "0.7"}], ",", 
     RowBox[{"FrameLabel", "\[Rule]", 
      RowBox[{"{", 
       RowBox[{
       "\"\<Generation number\>\"", ",", 
        "\"\<\[CapitalDelta]FENO50 with mucus\>\""}], "}"}]}], ",", 
     RowBox[{"GridLines", "\[Rule]", "Automatic"}], ",", " ", 
     RowBox[{"BaseStyle", "->", 
      RowBox[{"{", 
       RowBox[{
        RowBox[{"FontFamily", "->", "\"\<Times\>\""}], ",", 
        RowBox[{"FontSize", "\[Rule]", "16"}]}], "}"}]}], ",", 
     RowBox[{"PlotStyle", "\[Rule]", 
      RowBox[{"{", 
       RowBox[{"{", 
        RowBox[{"Blue", ",", 
         RowBox[{"PointSize", "[", "0.02", "]"}]}], "}"}], "}"}]}], ",", 
     RowBox[{"PlotRange", " ", "\[Rule]", " ", "All"}]}], "]"}]}], 
  ";"}], "\[IndentingNewLine]", 
 RowBox[{"Show", "[", 
  RowBox[{"gr1", ",", "gr2", ",", "gr3"}], "]"}]}], "Input",
 CellChangeTimes->{{3.666787309469818*^9, 3.6667873407962847`*^9}, {
  3.666787376143447*^9, 3.666787377676145*^9}, {3.666787672409626*^9, 
  3.6667876853222733`*^9}, {3.667372747715899*^9, 3.667372757934134*^9}, {
  3.667372789009334*^9, 3.667372800015258*^9}, {3.667373029244804*^9, 
  3.6673730350973463`*^9}}],

Cell[BoxData[
 GraphicsBox[{{{}, 
    {RGBColor[1, 0, 0], PointSize[0.02], PointBox[CompressedData["
1:eJxTTMoPSmViYGAQBmIQDQOBmzx+1tqpHYDwPtij8hkcDj17vejTfhifw+HZ
tm9NKrkwvoDDu90LLguZqUP5Ig7/HzB0c62C8SUcrs/JtrJ21YDyZRwkVdj/
J0loQvkKDk/bApjuOWpB+UoOkbsk9rk914byVRx2t/caNLrpQflqDvOb9vlP
vmEA5Ws4CDBqc1kEGkP5Wg5i4gkhqq1mUL6Ow2x3z6fPEyyhfD0HBu78JR+f
WUH5Bg7b/qnO0d5gAeUbOrCcqE5/VmYE5Rs5pPza/UEyQPkAAH5QUxE=
      "]]}, {}}, {{}, 
    {GrayLevel[0], PointSize[0.02], PointBox[CompressedData["
1:eJxTTMoPSmViYGAQBmIQDQOBmzx+1tqpHYDwPtij8hkcCuKeHNpdDuNzOLw/
/2ULQwiML+DQmL3TJms6jC/i0J6cofxpC4wv4XChZV/bhzswvoxDuNQC7RhB
dShfwWHaOkUdnVwYX8nh6qmj26+fgPFVHDp+3Osz8dGA8tUcTOUnLFsjqAnl
azi0aX9rFePUgvK1HMo3c525oaEN5es4bAjzaiyYC+PrOUicO7LHZQJMvYHD
HZVH05RmKkP5hg4rv23z7NSUgPKNHLqz8hqPPWc4AABK2VXG
      "]]}, {}}, {{}, 
    {RGBColor[0, 0, 1], PointSize[0.02], PointBox[CompressedData["
1:eJxTTMoPSmViYGAQBmIQDQOBmzx+1tqpHYDwPtij8hkcen6t1PuYC+NzOMy2
PhD/1BHGF3DgcbixK7kIxhdxOPPl5KHEMhhfwuHOlI677dUwvozDHam13t8b
YXwFh6N6IUXVXTC+kkOq5M6g5VNhfBWH1JwjIXOWwPhqDv84d2Se3Anjazho
buXOenIVxtdyYF2xRH65jzqUr+MwbdmM2FRJGF/P4dtUuZvt3TD1Bg63vXp+
d65WhfINHdJUd6ffqVKB8o0cdmw/uftdgPIBACi2WGs=
      "]]}, {}}},
  AspectRatio->0.7,
  AxesOrigin->{0., -26.90212466918001},
  BaseStyle->{FontFamily -> "Times", FontSize -> 16},
  Frame->True,
  FrameLabel->{{
     FormBox["\"\[CapitalDelta]FENO50 with mucus\"", TraditionalForm], None}, {
     FormBox["\"Generation number\"", TraditionalForm], None}},
  GridLines->Automatic,
  Method->{},
  PlotRangeClipping->True]], "Output",
 CellChangeTimes->{{3.666787313230074*^9, 3.666787378928653*^9}, {
   3.666787674736958*^9, 3.666787685717719*^9}, 3.667373810193075*^9, 
   3.667726884178021*^9}]
}, Open  ]],

Cell[CellGroupData[{

Cell[BoxData[{
 RowBox[{
  RowBox[{"gr1", " ", "=", " ", 
   RowBox[{"ListPlot", "[", 
    RowBox[{
     RowBox[{"Table", "[", 
      RowBox[{
       RowBox[{"{", 
        RowBox[{
         RowBox[{"i", "-", "1"}], ",", 
         RowBox[{"100", 
          FractionBox[
           RowBox[{
            RowBox[{"dataunhealthy09", "[", 
             RowBox[{"[", 
              RowBox[{"i", ",", "2"}], "]"}], "]"}], "-", 
            RowBox[{"dataref", "[", 
             RowBox[{"[", 
              RowBox[{"i", ",", "2"}], "]"}], "]"}]}], 
           RowBox[{"dataref", "[", 
            RowBox[{"[", 
             RowBox[{"i", ",", "2"}], "]"}], "]"}]]}]}], "}"}], ",", 
       RowBox[{"{", 
        RowBox[{"i", ",", "1", ",", "19"}], "}"}]}], "]"}], ",", 
     RowBox[{"Frame", " ", "\[Rule]", " ", "True"}], ",", 
     RowBox[{"Axes", " ", "\[Rule]", " ", "False"}], ",", 
     RowBox[{"AspectRatio", "\[Rule]", "0.7"}], ",", 
     RowBox[{"FrameLabel", "\[Rule]", 
      RowBox[{"{", 
       RowBox[{
       "\"\<Generation number\>\"", ",", "\"\<\[CapitalDelta]Jrel\>\""}], 
       "}"}]}], ",", 
     RowBox[{"GridLines", "\[Rule]", "Automatic"}], ",", " ", 
     RowBox[{"BaseStyle", "->", 
      RowBox[{"{", 
       RowBox[{
        RowBox[{"FontFamily", "->", "\"\<Times\>\""}], ",", 
        RowBox[{"FontSize", "\[Rule]", "16"}]}], "}"}]}], ",", 
     RowBox[{"PlotStyle", "\[Rule]", 
      RowBox[{"{", 
       RowBox[{"{", 
        RowBox[{"Red", ",", 
         RowBox[{"PointSize", "[", "0.02", "]"}]}], "}"}], "}"}]}], ",", 
     RowBox[{"PlotRange", " ", "\[Rule]", " ", "All"}]}], "]"}]}], 
  ";"}], "\[IndentingNewLine]", 
 RowBox[{
  RowBox[{"gr2", " ", "=", " ", 
   RowBox[{"ListPlot", "[", 
    RowBox[{
     RowBox[{"Table", "[", 
      RowBox[{
       RowBox[{"{", 
        RowBox[{
         RowBox[{"i", "-", "1"}], ",", 
         RowBox[{"100", 
          FractionBox[
           RowBox[{
            RowBox[{"dataunhealthy05", "[", 
             RowBox[{"[", 
              RowBox[{"i", ",", "2"}], "]"}], "]"}], "-", 
            RowBox[{"dataref", "[", 
             RowBox[{"[", 
              RowBox[{"i", ",", "2"}], "]"}], "]"}]}], 
           RowBox[{"dataref", "[", 
            RowBox[{"[", 
             RowBox[{"i", ",", "2"}], "]"}], "]"}]]}]}], "}"}], ",", 
       RowBox[{"{", 
        RowBox[{"i", ",", "1", ",", "19"}], "}"}]}], "]"}], ",", 
     RowBox[{"Frame", " ", "\[Rule]", " ", "True"}], ",", 
     RowBox[{"Axes", " ", "\[Rule]", " ", "False"}], ",", 
     RowBox[{"AspectRatio", "\[Rule]", "0.7"}], ",", 
     RowBox[{"FrameLabel", "\[Rule]", 
      RowBox[{"{", 
       RowBox[{
       "\"\<Generation number\>\"", ",", "\"\<\[CapitalDelta]Jrel\>\""}], 
       "}"}]}], ",", 
     RowBox[{"GridLines", "\[Rule]", "Automatic"}], ",", " ", 
     RowBox[{"BaseStyle", "->", 
      RowBox[{"{", 
       RowBox[{
        RowBox[{"FontFamily", "->", "\"\<Times\>\""}], ",", 
        RowBox[{"FontSize", "\[Rule]", "16"}]}], "}"}]}], ",", 
     RowBox[{"PlotStyle", "\[Rule]", 
      RowBox[{"{", 
       RowBox[{"{", 
        RowBox[{"Black", ",", 
         RowBox[{"PointSize", "[", "0.02", "]"}]}], "}"}], "}"}]}], ",", 
     RowBox[{"PlotRange", " ", "\[Rule]", " ", "All"}]}], "]"}]}], 
  ";"}], "\[IndentingNewLine]", 
 RowBox[{
  RowBox[{"gr3", " ", "=", " ", 
   RowBox[{"ListPlot", "[", 
    RowBox[{
     RowBox[{"Table", "[", 
      RowBox[{
       RowBox[{"{", 
        RowBox[{
         RowBox[{"i", "-", "1"}], ",", 
         RowBox[{"100", 
          FractionBox[
           RowBox[{
            RowBox[{"dataunhealthy01", "[", 
             RowBox[{"[", 
              RowBox[{"i", ",", "2"}], "]"}], "]"}], "-", 
            RowBox[{"dataref", "[", 
             RowBox[{"[", 
              RowBox[{"i", ",", "2"}], "]"}], "]"}]}], 
           RowBox[{"dataref", "[", 
            RowBox[{"[", 
             RowBox[{"i", ",", "2"}], "]"}], "]"}]]}]}], "}"}], ",", 
       RowBox[{"{", 
        RowBox[{"i", ",", "1", ",", "19"}], "}"}]}], "]"}], ",", 
     RowBox[{"Frame", " ", "\[Rule]", " ", "True"}], ",", 
     RowBox[{"Axes", " ", "\[Rule]", " ", "False"}], ",", 
     RowBox[{"AspectRatio", "\[Rule]", "0.7"}], ",", 
     RowBox[{"FrameLabel", "\[Rule]", 
      RowBox[{"{", 
       RowBox[{
       "\"\<Generation number\>\"", ",", "\"\<\[CapitalDelta]Jrel\>\""}], 
       "}"}]}], ",", 
     RowBox[{"GridLines", "\[Rule]", "Automatic"}], ",", " ", 
     RowBox[{"BaseStyle", "->", 
      RowBox[{"{", 
       RowBox[{
        RowBox[{"FontFamily", "->", "\"\<Times\>\""}], ",", 
        RowBox[{"FontSize", "\[Rule]", "16"}]}], "}"}]}], ",", 
     RowBox[{"PlotStyle", "\[Rule]", 
      RowBox[{"{", 
       RowBox[{"{", 
        RowBox[{"Blue", ",", 
         RowBox[{"PointSize", "[", "0.02", "]"}]}], "}"}], "}"}]}], ",", 
     RowBox[{"PlotRange", " ", "\[Rule]", " ", "All"}]}], "]"}]}], 
  ";"}], "\[IndentingNewLine]", 
 RowBox[{"Show", "[", 
  RowBox[{"gr1", ",", "gr2", ",", "gr3"}], "]"}]}], "Input",
 CellChangeTimes->{{3.666787454776548*^9, 3.666787470552545*^9}, {
  3.666787696268532*^9, 3.66678769767472*^9}, {3.667372815698612*^9, 
  3.667372842129652*^9}}],

Cell[BoxData[
 GraphicsBox[{{{}, 
    {RGBColor[1, 0, 0], PointSize[0.02], PointBox[CompressedData["
1:eJxTTMoPSmViYGAQBmIQDQNfD99Zd7th+14I74P9n8yqrv5NO6F8BodKlymV
ddmJDhAuh4Or2eTqPFcYX8Ah9cgaFk81GF/EoWxa4bmq/wlQvoRDAMfnaWcv
wvgyDiY3+XPsZsP4Cg6TXk3xbkmC8ZUcPratLvZThPFVHFQyc2Zu3RQP5as5
GB411DBWhPE1HPb+29heXx8H5Ws5CHEyNn3/Fwvl6zi8Snrxb5EbjK/nsNJI
tdRrfQyUb+CQx7C/gOdXNJRv6LCi892coEgY38ghP/JAEtujKAcA5rFQtA==

      "]]}, {}}, {{}, 
    {GrayLevel[0], PointSize[0.02], PointBox[CompressedData["
1:eJxTTMoPSmViYGAQBmIQDQNfD99Zd7th+14I74P9n8yqrv5NO6F8BoeVbuIM
umFODhAuh4PdqSlLk51gfAEH4RjH+2+NYHwRBzXlNyzlcjC+hMMSQy6RL6ww
voxDytT9LVIvHKF8BYeK65n/NU7A+EoOhVrVi/MXwfgqDivvGl4qKofx1RwU
XsueiPaC8TUc/qx3WnpaDMbXcpirVhRi/NoBytdxkHdy42VYA+PrOTz75+p3
vxDGN3BYruZcvU8Lxjd0qLd5eSjjoj2Ub+SQLdHbFZlj7wAAnRpLWQ==
      "]]}, {}}, {{}, 
    {RGBColor[0, 0, 1], PointSize[0.02], PointBox[CompressedData["
1:eJxTTMoPSmViYGAQBmIQDQNfD99Zd7th+14I74P9n8yqrv5NO6F8BoeSw2I/
k0tEHCBcDgeOTV7Ly+JhfAGH4+dZgqvCYHwRBwffmbNPuMD4Eg6Hol0NZ+rD
+DIOVsVXky6IwvgKDnm33DMZfwlD+UoOaw5quPDchPFVHOoW13833gzjqzlM
vXKJjb0bxtdwSKtIKvGPhfG1HMw+/PdkNYXxdRxCJwbf5/0lBOXrOcg8P6ey
eT+Mb+AQF7D1dlUFjG/o8Hy36tO1pjC+kYPbO03trwxCDgDvfUsl
      "]]}, {}}},
  AspectRatio->0.7,
  AxesOrigin->{0., 0.},
  BaseStyle->{FontFamily -> "Times", FontSize -> 16},
  Frame->True,
  FrameLabel->{{
     FormBox["\"\[CapitalDelta]Jrel\"", TraditionalForm], None}, {
     FormBox["\"Generation number\"", TraditionalForm], None}},
  GridLines->Automatic,
  Method->{},
  PlotRangeClipping->True]], "Output",
 CellChangeTimes->{3.666787472536834*^9, 3.6667876987065687`*^9, 
  3.667373819246724*^9, 3.667726902319965*^9}]
}, Open  ]],

Cell[CellGroupData[{

Cell[BoxData[{
 RowBox[{
  RowBox[{"gr1", " ", "=", " ", 
   RowBox[{"ListPlot", "[", 
    RowBox[{
     RowBox[{"Table", "[", 
      RowBox[{
       RowBox[{"{", 
        RowBox[{
         RowBox[{"i", "-", "1"}], ",", 
         RowBox[{"100", 
          FractionBox[
           RowBox[{
            RowBox[{"dataunhealthy09muc", "[", 
             RowBox[{"[", 
              RowBox[{"i", ",", "2"}], "]"}], "]"}], "-", 
            RowBox[{"dataref", "[", 
             RowBox[{"[", 
              RowBox[{"i", ",", "2"}], "]"}], "]"}]}], 
           RowBox[{"dataref", "[", 
            RowBox[{"[", 
             RowBox[{"i", ",", "2"}], "]"}], "]"}]]}]}], "}"}], ",", 
       RowBox[{"{", 
        RowBox[{"i", ",", "1", ",", "19"}], "}"}]}], "]"}], ",", 
     RowBox[{"Frame", " ", "\[Rule]", " ", "True"}], ",", 
     RowBox[{"Axes", " ", "\[Rule]", " ", "False"}], ",", 
     RowBox[{"AspectRatio", "\[Rule]", "0.7"}], ",", 
     RowBox[{"FrameLabel", "\[Rule]", 
      RowBox[{"{", 
       RowBox[{
       "\"\<Generation number\>\"", ",", 
        "\"\<\[CapitalDelta]Jrel with mucus\>\""}], "}"}]}], ",", 
     RowBox[{"GridLines", "\[Rule]", "Automatic"}], ",", " ", 
     RowBox[{"BaseStyle", "->", 
      RowBox[{"{", 
       RowBox[{
        RowBox[{"FontFamily", "->", "\"\<Times\>\""}], ",", 
        RowBox[{"FontSize", "\[Rule]", "16"}]}], "}"}]}], ",", 
     RowBox[{"PlotStyle", "\[Rule]", 
      RowBox[{"{", 
       RowBox[{"{", 
        RowBox[{"Red", ",", 
         RowBox[{"PointSize", "[", "0.02", "]"}]}], "}"}], "}"}]}], ",", 
     RowBox[{"PlotRange", " ", "\[Rule]", " ", "All"}]}], "]"}]}], 
  ";"}], "\[IndentingNewLine]", 
 RowBox[{
  RowBox[{"gr2", " ", "=", " ", 
   RowBox[{"ListPlot", "[", 
    RowBox[{
     RowBox[{"Table", "[", 
      RowBox[{
       RowBox[{"{", 
        RowBox[{
         RowBox[{"i", "-", "1"}], ",", 
         RowBox[{"100", 
          FractionBox[
           RowBox[{
            RowBox[{"dataunhealthy05muc", "[", 
             RowBox[{"[", 
              RowBox[{"i", ",", "2"}], "]"}], "]"}], "-", 
            RowBox[{"dataref", "[", 
             RowBox[{"[", 
              RowBox[{"i", ",", "2"}], "]"}], "]"}]}], 
           RowBox[{"dataref", "[", 
            RowBox[{"[", 
             RowBox[{"i", ",", "2"}], "]"}], "]"}]]}]}], "}"}], ",", 
       RowBox[{"{", 
        RowBox[{"i", ",", "1", ",", "19"}], "}"}]}], "]"}], ",", 
     RowBox[{"Frame", " ", "\[Rule]", " ", "True"}], ",", 
     RowBox[{"Axes", " ", "\[Rule]", " ", "False"}], ",", 
     RowBox[{"AspectRatio", "\[Rule]", "0.7"}], ",", 
     RowBox[{"FrameLabel", "\[Rule]", 
      RowBox[{"{", 
       RowBox[{
       "\"\<Generation number\>\"", ",", 
        "\"\<\[CapitalDelta]Jrel with mucus\>\""}], "}"}]}], ",", 
     RowBox[{"GridLines", "\[Rule]", "Automatic"}], ",", " ", 
     RowBox[{"BaseStyle", "->", 
      RowBox[{"{", 
       RowBox[{
        RowBox[{"FontFamily", "->", "\"\<Times\>\""}], ",", 
        RowBox[{"FontSize", "\[Rule]", "16"}]}], "}"}]}], ",", 
     RowBox[{"PlotStyle", "\[Rule]", 
      RowBox[{"{", 
       RowBox[{"{", 
        RowBox[{"Black", ",", 
         RowBox[{"PointSize", "[", "0.02", "]"}]}], "}"}], "}"}]}], ",", 
     RowBox[{"PlotRange", " ", "\[Rule]", " ", "All"}]}], "]"}]}], 
  ";"}], "\[IndentingNewLine]", 
 RowBox[{
  RowBox[{"gr3", " ", "=", " ", 
   RowBox[{"ListPlot", "[", 
    RowBox[{
     RowBox[{"Table", "[", 
      RowBox[{
       RowBox[{"{", 
        RowBox[{
         RowBox[{"i", "-", "1"}], ",", 
         RowBox[{"100", 
          FractionBox[
           RowBox[{
            RowBox[{"dataunhealthy01muc", "[", 
             RowBox[{"[", 
              RowBox[{"i", ",", "2"}], "]"}], "]"}], "-", 
            RowBox[{"dataref", "[", 
             RowBox[{"[", 
              RowBox[{"i", ",", "2"}], "]"}], "]"}]}], 
           RowBox[{"dataref", "[", 
            RowBox[{"[", 
             RowBox[{"i", ",", "2"}], "]"}], "]"}]]}]}], "}"}], ",", 
       RowBox[{"{", 
        RowBox[{"i", ",", "1", ",", "19"}], "}"}]}], "]"}], ",", 
     RowBox[{"Frame", " ", "\[Rule]", " ", "True"}], ",", 
     RowBox[{"Axes", " ", "\[Rule]", " ", "False"}], ",", 
     RowBox[{"AspectRatio", "\[Rule]", "0.7"}], ",", 
     RowBox[{"FrameLabel", "\[Rule]", 
      RowBox[{"{", 
       RowBox[{
       "\"\<Generation number\>\"", ",", 
        "\"\<\[CapitalDelta]Jrel with mucus\>\""}], "}"}]}], ",", 
     RowBox[{"GridLines", "\[Rule]", "Automatic"}], ",", " ", 
     RowBox[{"BaseStyle", "->", 
      RowBox[{"{", 
       RowBox[{
        RowBox[{"FontFamily", "->", "\"\<Times\>\""}], ",", 
        RowBox[{"FontSize", "\[Rule]", "16"}]}], "}"}]}], ",", 
     RowBox[{"PlotStyle", "\[Rule]", 
      RowBox[{"{", 
       RowBox[{"{", 
        RowBox[{"Blue", ",", 
         RowBox[{"PointSize", "[", "0.02", "]"}]}], "}"}], "}"}]}], ",", 
     RowBox[{"PlotRange", " ", "\[Rule]", " ", "All"}]}], "]"}]}], 
  ";"}], "\[IndentingNewLine]", 
 RowBox[{"Show", "[", 
  RowBox[{"gr1", ",", "gr2", ",", "gr3"}], "]"}]}], "Input",
 CellChangeTimes->{{3.666787543148375*^9, 3.6667875495142107`*^9}, {
  3.666787719980257*^9, 3.6667877297079763`*^9}, {3.6673728577217627`*^9, 
  3.667372884913978*^9}, {3.6673730152689543`*^9, 3.6673730203732567`*^9}}],

Cell[BoxData[
 GraphicsBox[{{{}, 
    {RGBColor[1, 0, 0], PointSize[0.02], PointBox[CompressedData["
1:eJxTTMoPSmViYGAQBmIQDQP6Z9i1Vh3RPADhfbCfNnnKl3I4n8HBW/by5pOP
Ax0gXA6H+T8LxJmnwPgCDi5iGr3rg2B8EYet5+dymTHB+BIO17801hssCYDy
ZRzsNW15TpvA+AoOTbqJ60Nb/KF8JYcNhQVy5fV+UL6Kg6hvyWSOZF8oX80h
7GPUqgB3Hyhfw2HLu1jjR/zeUL6WQ+junefdZL2gfB2Hz7t193445AHl6znw
bb7233ODO5Rv4HBWtGmeSI4blG/oUL1NWL072BXKN3KY4j8pp6DdxQEAExlK
nw==
      "]]}, {}}, {{}, 
    {GrayLevel[0], PointSize[0.02], PointBox[CompressedData["
1:eJxTTMoPSmViYGAQBmIQDQP6Z9i1Vh3RPADhfbCfNnnKl3I4n8HBlmMK61pB
PQcIl8Ph6cZUsz8rdKF8AQfhmkp1yVAYX8Th+xOWW/0vdKB8CQfN829ijqfB
+DIOh/t+5jCc1IbyFRx2Rab2fFKA8ZUc4vfxzp0XrQXlqzh8XlH35V+1JpSv
5nBzTchJy8kaUL6Gg0eg5apXnepQvpaD2x7ny0Zr1aB8HYf919puROerQvl6
Dju7lq+wjlCB8g0c9v5dbeXApgzlGzqs8Ltt4XZZEco3chCds3+P2ysFBwD7
fk69
      "]]}, {}}, {{}, 
    {RGBColor[0, 0, 1], PointSize[0.02], PointBox[CompressedData["
1:eJxTTMoPSmViYGAQBmIQDQP6Z9i1Vh3RPADhfbCfNnnKl3I4n8Fh+dMXNg8W
KUL5HA6Z6hoPdDfA+AIOC711Gu5th/FFHASYXhrMPgLjSzgEOv75rnoFxpdx
uB59tTDvOYyv4HCmJXPVzT8wvpKD7jW2q4/FlKB8FQfL8MzNB0xhfDWHB3kf
N4pHwPgaDhVlfz+zNcL4Wg6e9pwvClfA+DoO+uefSUvfhfH1HEz8VK7MFFSG
8g0c3r1WL7gdAOMbOvh9lw752Q3jGznIH/vIlbpH+QAABrhWUA==
      "]]}, {}}},
  AspectRatio->0.7,
  AxesOrigin->{0., 0.},
  BaseStyle->{FontFamily -> "Times", FontSize -> 16},
  Frame->True,
  FrameLabel->{{
     FormBox["\"\[CapitalDelta]Jrel with mucus\"", TraditionalForm], None}, {
     FormBox["\"Generation number\"", TraditionalForm], None}},
  GridLines->Automatic,
  Method->{},
  PlotRangeClipping->True]], "Output",
 CellChangeTimes->{3.666787550151559*^9, 3.6667877303404408`*^9, 
  3.667373825892263*^9, 3.6677269228475733`*^9}]
}, Open  ]],

Cell[CellGroupData[{

Cell[BoxData[{
 RowBox[{
  RowBox[{"gr1", " ", "=", " ", 
   RowBox[{"ListPlot", "[", 
    RowBox[{
     RowBox[{"Table", "[", 
      RowBox[{
       RowBox[{"{", 
        RowBox[{
         RowBox[{"i", "-", "1"}], ",", 
         RowBox[{"100", 
          FractionBox[
           RowBox[{
            RowBox[{"dataunhealthy09", "[", 
             RowBox[{"[", 
              RowBox[{"i", ",", "4"}], "]"}], "]"}], "-", 
            RowBox[{"dataref", "[", 
             RowBox[{"[", 
              RowBox[{"i", ",", "4"}], "]"}], "]"}]}], 
           RowBox[{"dataref", "[", 
            RowBox[{"[", 
             RowBox[{"i", ",", "4"}], "]"}], "]"}]]}]}], "}"}], ",", 
       RowBox[{"{", 
        RowBox[{"i", ",", "1", ",", "19"}], "}"}]}], "]"}], ",", 
     RowBox[{"Frame", " ", "\[Rule]", " ", "True"}], ",", 
     RowBox[{"Axes", " ", "\[Rule]", " ", "False"}], ",", 
     RowBox[{"AspectRatio", "\[Rule]", "0.7"}], ",", 
     RowBox[{"FrameLabel", "\[Rule]", 
      RowBox[{"{", 
       RowBox[{
       "\"\<Generation number\>\"", ",", "\"\<\[CapitalDelta]Flux\>\""}], 
       "}"}]}], ",", 
     RowBox[{"GridLines", "\[Rule]", "Automatic"}], ",", " ", 
     RowBox[{"BaseStyle", "->", 
      RowBox[{"{", 
       RowBox[{
        RowBox[{"FontFamily", "->", "\"\<Times\>\""}], ",", 
        RowBox[{"FontSize", "\[Rule]", "16"}]}], "}"}]}], ",", 
     RowBox[{"PlotStyle", "\[Rule]", 
      RowBox[{"{", 
       RowBox[{"{", 
        RowBox[{"Red", ",", 
         RowBox[{"PointSize", "[", "0.02", "]"}]}], "}"}], "}"}]}], ",", 
     RowBox[{"PlotRange", " ", "\[Rule]", " ", "All"}]}], "]"}]}], 
  ";"}], "\[IndentingNewLine]", 
 RowBox[{
  RowBox[{"gr2", " ", "=", " ", 
   RowBox[{"ListPlot", "[", 
    RowBox[{
     RowBox[{"Table", "[", 
      RowBox[{
       RowBox[{"{", 
        RowBox[{
         RowBox[{"i", "-", "1"}], ",", 
         RowBox[{"100", 
          FractionBox[
           RowBox[{
            RowBox[{"dataunhealthy05", "[", 
             RowBox[{"[", 
              RowBox[{"i", ",", "4"}], "]"}], "]"}], "-", 
            RowBox[{"dataref", "[", 
             RowBox[{"[", 
              RowBox[{"i", ",", "4"}], "]"}], "]"}]}], 
           RowBox[{"dataref", "[", 
            RowBox[{"[", 
             RowBox[{"i", ",", "4"}], "]"}], "]"}]]}]}], "}"}], ",", 
       RowBox[{"{", 
        RowBox[{"i", ",", "1", ",", "19"}], "}"}]}], "]"}], ",", 
     RowBox[{"Frame", " ", "\[Rule]", " ", "True"}], ",", 
     RowBox[{"Axes", " ", "\[Rule]", " ", "False"}], ",", 
     RowBox[{"AspectRatio", "\[Rule]", "0.7"}], ",", 
     RowBox[{"FrameLabel", "\[Rule]", 
      RowBox[{"{", 
       RowBox[{
       "\"\<Generation number\>\"", ",", "\"\<\[CapitalDelta]Flux\>\""}], 
       "}"}]}], ",", 
     RowBox[{"GridLines", "\[Rule]", "Automatic"}], ",", " ", 
     RowBox[{"BaseStyle", "->", 
      RowBox[{"{", 
       RowBox[{
        RowBox[{"FontFamily", "->", "\"\<Times\>\""}], ",", 
        RowBox[{"FontSize", "\[Rule]", "16"}]}], "}"}]}], ",", 
     RowBox[{"PlotStyle", "\[Rule]", 
      RowBox[{"{", 
       RowBox[{"{", 
        RowBox[{"Black", ",", 
         RowBox[{"PointSize", "[", "0.02", "]"}]}], "}"}], "}"}]}], ",", 
     RowBox[{"PlotRange", " ", "\[Rule]", " ", "All"}]}], "]"}]}], 
  ";"}], "\[IndentingNewLine]", 
 RowBox[{
  RowBox[{"gr3", " ", "=", " ", 
   RowBox[{"ListPlot", "[", 
    RowBox[{
     RowBox[{"Table", "[", 
      RowBox[{
       RowBox[{"{", 
        RowBox[{
         RowBox[{"i", "-", "1"}], ",", 
         RowBox[{"100", 
          FractionBox[
           RowBox[{
            RowBox[{"dataunhealthy01", "[", 
             RowBox[{"[", 
              RowBox[{"i", ",", "4"}], "]"}], "]"}], "-", 
            RowBox[{"dataref", "[", 
             RowBox[{"[", 
              RowBox[{"i", ",", "4"}], "]"}], "]"}]}], 
           RowBox[{"dataref", "[", 
            RowBox[{"[", 
             RowBox[{"i", ",", "4"}], "]"}], "]"}]]}]}], "}"}], ",", 
       RowBox[{"{", 
        RowBox[{"i", ",", "1", ",", "19"}], "}"}]}], "]"}], ",", 
     RowBox[{"Frame", " ", "\[Rule]", " ", "True"}], ",", 
     RowBox[{"Axes", " ", "\[Rule]", " ", "False"}], ",", 
     RowBox[{"AspectRatio", "\[Rule]", "0.7"}], ",", 
     RowBox[{"FrameLabel", "\[Rule]", 
      RowBox[{"{", 
       RowBox[{
       "\"\<Generation number\>\"", ",", "\"\<\[CapitalDelta]Flux\>\""}], 
       "}"}]}], ",", 
     RowBox[{"GridLines", "\[Rule]", "Automatic"}], ",", " ", 
     RowBox[{"BaseStyle", "->", 
      RowBox[{"{", 
       RowBox[{
        RowBox[{"FontFamily", "->", "\"\<Times\>\""}], ",", 
        RowBox[{"FontSize", "\[Rule]", "16"}]}], "}"}]}], ",", 
     RowBox[{"PlotStyle", "\[Rule]", 
      RowBox[{"{", 
       RowBox[{"{", 
        RowBox[{"Blue", ",", 
         RowBox[{"PointSize", "[", "0.02", "]"}]}], "}"}], "}"}]}], ",", 
     RowBox[{"PlotRange", " ", "\[Rule]", " ", "All"}]}], "]"}]}], 
  ";"}], "\[IndentingNewLine]", 
 RowBox[{"Show", "[", 
  RowBox[{"gr1", ",", "gr2", ",", "gr3"}], "]"}]}], "Input",
 CellChangeTimes->{{3.666787571150296*^9, 3.666787582757023*^9}, {
  3.666787741242148*^9, 3.666787749584483*^9}, {3.6673729323793077`*^9, 
  3.667372950044272*^9}}],

Cell[BoxData[
 GraphicsBox[{{{}, 
    {RGBColor[1, 0, 0], PointSize[0.02], PointBox[CompressedData["
1:eJxTTMoPSmViYGAQBmIQDQP/33TuEGjYvhfC+2C/xKhm4uN1O6F8Bof2w+fW
XPezOADhcjjoH/ttq7QexhdwOCQXt+HtXxhfxCFeKKxKMsESypdwUFZts1l+
GcaXcbiZPX392lgrKF/BoSe+VNTgLYyv5HBK90ynxiRrKF/FYatm4m89Dxso
X82B7W5TlS2DLZSv4TBJ8K7z8TMwvpbDC2b3t9H5dlC+jsMS51VGrRH2UL6e
w0Olx6d/cTtA+QYOXPeXVM2ug/ENHaa/mJfk9ATGN3JwiOjbsVXf8QAA52VX
Qw==
      "]]}, {}}, {{}, 
    {GrayLevel[0], PointSize[0.02], PointBox[CompressedData["
1:eJxTTMoPSmViYGAQBmIQDQP/33TuEGjYvhfC+2C/xKhm4uN1O6F8Bgf28Pcr
/t3mOgDhcji057yZfms3N5Qv4JC8583mw1k8UL6Ig/WXaX1eQbxQvoRDRfHj
jNnpfFC+jENh6Z+TgTv5oXwFh75zih+iJwpA+UoOiuoMZofSBKF8FYfiSWJ3
3kUKQflqDoa3VqgxRApD+RoObK3bU9fXiED5Wg7f5xis9S4WhfJ1HKZcqq07
f0MMytdzSHDetmWhogSUb+DwsOVt3L/NklC+oQPbK4EdEzWloXwjh4JHBVMy
3GUOAAA+f1gr
      "]]}, {}}, {{}, 
    {RGBColor[0, 0, 1], PointSize[0.02], PointBox[CompressedData["
1:eJxTTMoPSmViYGAQBmIQDQP/33TuEGjYvhfC+2C/xKhm4uN1O6F8BgeT+w/+
lX26uB/C5XA4UFWQLGtwGcoXcPB3sXrXuAPGF3H4Je1tKHb0CpQv4RDBXnJz
Ods1KF/GIdnpIDdn33UoX8HBrDK3RtnkJpSv5HDu2ZHwNI3bUL6KA+OJCck3
0u5C+WoO22YdPbvqxH0oX8NBR3+Li6/9Qyhfy+Gz4D93kcJHUL6OQ5l0cMEs
gydQvp7Dv+tns6pfP4XyDRyyLrvvYeB4AeUbOiTLTn/9m+kVlG/kIOEdeF9m
8uv9AMZzXqk=
      "]]}, {}}},
  AspectRatio->0.7,
  AxesOrigin->{0., -34.37273318243433},
  BaseStyle->{FontFamily -> "Times", FontSize -> 16},
  Frame->True,
  FrameLabel->{{
     FormBox["\"\[CapitalDelta]Flux\"", TraditionalForm], None}, {
     FormBox["\"Generation number\"", TraditionalForm], None}},
  GridLines->Automatic,
  Method->{},
  PlotRangeClipping->True]], "Output",
 CellChangeTimes->{3.6667875870247507`*^9, 3.666787750814377*^9, 
  3.667373834924327*^9, 3.6677269392316723`*^9}]
}, Open  ]],

Cell[CellGroupData[{

Cell[BoxData[{
 RowBox[{
  RowBox[{"gr1", " ", "=", " ", 
   RowBox[{"ListPlot", "[", 
    RowBox[{
     RowBox[{"Table", "[", 
      RowBox[{
       RowBox[{"{", 
        RowBox[{
         RowBox[{"i", "-", "1"}], ",", 
         RowBox[{"100", 
          FractionBox[
           RowBox[{
            RowBox[{"dataunhealthy09muc", "[", 
             RowBox[{"[", 
              RowBox[{"i", ",", "4"}], "]"}], "]"}], "-", 
            RowBox[{"dataref", "[", 
             RowBox[{"[", 
              RowBox[{"i", ",", "4"}], "]"}], "]"}]}], 
           RowBox[{"dataref", "[", 
            RowBox[{"[", 
             RowBox[{"i", ",", "4"}], "]"}], "]"}]]}]}], "}"}], ",", 
       RowBox[{"{", 
        RowBox[{"i", ",", "1", ",", "19"}], "}"}]}], "]"}], ",", 
     RowBox[{"Frame", " ", "\[Rule]", " ", "True"}], ",", 
     RowBox[{"Axes", " ", "\[Rule]", " ", "False"}], ",", 
     RowBox[{"AspectRatio", "\[Rule]", "0.7"}], ",", 
     RowBox[{"FrameLabel", "\[Rule]", 
      RowBox[{"{", 
       RowBox[{
       "\"\<Generation number\>\"", ",", 
        "\"\<\[CapitalDelta]Flux with mucus\>\""}], "}"}]}], ",", 
     RowBox[{"GridLines", "\[Rule]", "Automatic"}], ",", " ", 
     RowBox[{"BaseStyle", "->", 
      RowBox[{"{", 
       RowBox[{
        RowBox[{"FontFamily", "->", "\"\<Times\>\""}], ",", 
        RowBox[{"FontSize", "\[Rule]", "16"}]}], "}"}]}], ",", 
     RowBox[{"PlotStyle", "\[Rule]", 
      RowBox[{"{", 
       RowBox[{"{", 
        RowBox[{"Red", ",", 
         RowBox[{"PointSize", "[", "0.02", "]"}]}], "}"}], "}"}]}], ",", 
     RowBox[{"PlotRange", " ", "\[Rule]", " ", "All"}]}], "]"}]}], 
  ";"}], "\[IndentingNewLine]", 
 RowBox[{
  RowBox[{"gr2", " ", "=", " ", 
   RowBox[{"ListPlot", "[", 
    RowBox[{
     RowBox[{"Table", "[", 
      RowBox[{
       RowBox[{"{", 
        RowBox[{
         RowBox[{"i", "-", "1"}], ",", 
         RowBox[{"100", 
          FractionBox[
           RowBox[{
            RowBox[{"dataunhealthy05muc", "[", 
             RowBox[{"[", 
              RowBox[{"i", ",", "4"}], "]"}], "]"}], "-", 
            RowBox[{"dataref", "[", 
             RowBox[{"[", 
              RowBox[{"i", ",", "4"}], "]"}], "]"}]}], 
           RowBox[{"dataref", "[", 
            RowBox[{"[", 
             RowBox[{"i", ",", "4"}], "]"}], "]"}]]}]}], "}"}], ",", 
       RowBox[{"{", 
        RowBox[{"i", ",", "1", ",", "19"}], "}"}]}], "]"}], ",", 
     RowBox[{"Frame", " ", "\[Rule]", " ", "True"}], ",", 
     RowBox[{"Axes", " ", "\[Rule]", " ", "False"}], ",", 
     RowBox[{"AspectRatio", "\[Rule]", "0.7"}], ",", 
     RowBox[{"FrameLabel", "\[Rule]", 
      RowBox[{"{", 
       RowBox[{
       "\"\<Generation number\>\"", ",", 
        "\"\<\[CapitalDelta]Flux with mucus\>\""}], "}"}]}], ",", 
     RowBox[{"GridLines", "\[Rule]", "Automatic"}], ",", " ", 
     RowBox[{"BaseStyle", "->", 
      RowBox[{"{", 
       RowBox[{
        RowBox[{"FontFamily", "->", "\"\<Times\>\""}], ",", 
        RowBox[{"FontSize", "\[Rule]", "16"}]}], "}"}]}], ",", 
     RowBox[{"PlotStyle", "\[Rule]", 
      RowBox[{"{", 
       RowBox[{"{", 
        RowBox[{"Black", ",", 
         RowBox[{"PointSize", "[", "0.02", "]"}]}], "}"}], "}"}]}], ",", 
     RowBox[{"PlotRange", " ", "\[Rule]", " ", "All"}]}], "]"}]}], 
  ";"}], "\[IndentingNewLine]", 
 RowBox[{
  RowBox[{"gr3", " ", "=", " ", 
   RowBox[{"ListPlot", "[", 
    RowBox[{
     RowBox[{"Table", "[", 
      RowBox[{
       RowBox[{"{", 
        RowBox[{
         RowBox[{"i", "-", "1"}], ",", 
         RowBox[{"100", 
          FractionBox[
           RowBox[{
            RowBox[{"dataunhealthy01muc", "[", 
             RowBox[{"[", 
              RowBox[{"i", ",", "4"}], "]"}], "]"}], "-", 
            RowBox[{"dataref", "[", 
             RowBox[{"[", 
              RowBox[{"i", ",", "4"}], "]"}], "]"}]}], 
           RowBox[{"dataref", "[", 
            RowBox[{"[", 
             RowBox[{"i", ",", "4"}], "]"}], "]"}]]}]}], "}"}], ",", 
       RowBox[{"{", 
        RowBox[{"i", ",", "1", ",", "19"}], "}"}]}], "]"}], ",", 
     RowBox[{"Frame", " ", "\[Rule]", " ", "True"}], ",", 
     RowBox[{"Axes", " ", "\[Rule]", " ", "False"}], ",", 
     RowBox[{"AspectRatio", "\[Rule]", "0.7"}], ",", 
     RowBox[{"FrameLabel", "\[Rule]", 
      RowBox[{"{", 
       RowBox[{
       "\"\<Generation number\>\"", ",", 
        "\"\<\[CapitalDelta]Flux with mucus\>\""}], "}"}]}], ",", 
     RowBox[{"GridLines", "\[Rule]", "Automatic"}], ",", " ", 
     RowBox[{"BaseStyle", "->", 
      RowBox[{"{", 
       RowBox[{
        RowBox[{"FontFamily", "->", "\"\<Times\>\""}], ",", 
        RowBox[{"FontSize", "\[Rule]", "16"}]}], "}"}]}], ",", 
     RowBox[{"PlotStyle", "\[Rule]", 
      RowBox[{"{", 
       RowBox[{"{", 
        RowBox[{"Blue", ",", 
         RowBox[{"PointSize", "[", "0.02", "]"}]}], "}"}], "}"}]}], ",", 
     RowBox[{"PlotRange", " ", "\[Rule]", " ", "All"}]}], "]"}]}], 
  ";"}], "\[IndentingNewLine]", 
 RowBox[{"Show", "[", 
  RowBox[{"gr1", ",", "gr2", ",", "gr3"}], "]"}]}], "Input",
 CellChangeTimes->{{3.666787621323955*^9, 3.666787626600932*^9}, {
  3.6667877623283243`*^9, 3.666787774361199*^9}, {3.667372974305381*^9, 
  3.667373007502638*^9}}],

Cell[BoxData[
 GraphicsBox[{{{}, 
    {RGBColor[1, 0, 0], PointSize[0.02], PointBox[CompressedData["
1:eJxTTMoPSmViYGAQBmIQDQNcUZtmPHqoeQDC+2AvGuQiM/M9jM/g4Lfl8OUN
L92gfA6HsPXifQsU3KF8AYdaaXWmzb4wvojDvZpJbyxaYXwJh44SXw/tYzC+
jMPh0i3RVsIeUL6Cw1GTi1/mJsH4Sg5au1+0SOyF8VUcRMKE/j2T94Ty1Rx0
2K6UTW6C8TUclvlV6ku+h/G1HFruSAp0OHtB+ToO3z8+ur95D4yv59Cd8EOt
T8YbyjdwyLt/7/DRXhjf0MGr/aHS9PcwvpFDzNroZelmPgcAUhpWgQ==
      "]]}, {}}, {{}, 
    {GrayLevel[0], PointSize[0.02], PointBox[CompressedData["
1:eJxTTMoPSmViYGAQBmIQDQNcUZtmPHqoeQDC+2AvGuQiM/M9jM/g0LbS9pLL
MSMon8Ph7q3H777+gPEFHB6r6dsYKRlD+SIOi/867/gRBuNLOPAz50+Snwbj
yzjMd/PO+/8IxldwCLnC+OagiQmUr+Qwfa5M4eUpML6KA7NbL8tsRlMoX82h
pqbNqL4Ixtdw8BGf9cDpM4yv5VC2du6ztTFmUL6Og4qZ1zOJ7zC+nkMP19Wm
j1XmUL6Bw5LjM4sWSllA+YYO716pnJddBeMbOTDOkd8vIWp5AAD2MVRL
      "]]}, {}}, {{}, 
    {RGBColor[0, 0, 1], PointSize[0.02], PointBox[CompressedData["
1:eJxTTMoPSmViYGAQBmIQDQNcUZtmPHqoeQDC+2AvGuQiM/M9jM/gYB3+zOGO
rTaUz+Ewc4Y007Z0GF/AgffqlYoL7TC+iMOPaU1fbmyC8SUcfoScl7/8DMaX
cZi2szn+pJoOlK/gYK9nWLstG8ZXcjhma+7wbi+Mr+Ig9l1BZIqMLpSv5rCC
62vnkwYYX8OBt53t8sqvML6Wg8ujtw97IvSgfB2HnPz07S0vYXw9h+ZP5zIF
0/WhfAOHU0sT+df9h/ENHe4oOS6c5GIA5Rs5cH0xvV1RYXAAADKkVp4=
      "]]}, {}}},
  AspectRatio->0.7,
  AxesOrigin->{0., -56.425038141979456`},
  BaseStyle->{FontFamily -> "Times", FontSize -> 16},
  Frame->True,
  FrameLabel->{{
     FormBox["\"\[CapitalDelta]Flux with mucus\"", TraditionalForm], None}, {
     FormBox["\"Generation number\"", TraditionalForm], None}},
  GridLines->Automatic,
  Method->{},
  PlotRangeClipping->True]], "Output",
 CellChangeTimes->{3.666787630012473*^9, 3.666787774800664*^9, 
  3.667373869352119*^9, 3.667726975474245*^9}]
}, Open  ]]
},
WindowSize->{1366, 654},
WindowMargins->{{0, Automatic}, {Automatic, 0}},
Magnification:>1.5 Inherited,
FrontEndVersion->"9.0 for Mac OS X x86 (32-bit, 64-bit Kernel) (January 25, \
2013)",
StyleDefinitions->"Default.nb"
]
(* End of Notebook Content *)

(* Internal cache information *)
(*CellTagsOutline
CellTagsIndex->{}
*)
(*CellTagsIndex
CellTagsIndex->{}
*)
(*NotebookFileOutline
Notebook[{
Cell[557, 20, 4425, 110, 674, "Input"],
Cell[4985, 132, 83667, 2195, 7808, "Input"],
Cell[88655, 2329, 69665, 1813, 6881, "Input"],
Cell[158323, 4144, 2600, 72, 194, "Input"],
Cell[CellGroupData[{
Cell[160948, 4220, 5209, 137, 496, "Input"],
Cell[166160, 4359, 1790, 38, 407, "Output"]
}, Open  ]],
Cell[CellGroupData[{
Cell[167987, 4402, 5350, 139, 571, "Input"],
Cell[173340, 4543, 1713, 35, 407, "Output"]
}, Open  ]],
Cell[CellGroupData[{
Cell[175090, 4583, 5148, 137, 496, "Input"],
Cell[180241, 4722, 1654, 35, 414, "Output"]
}, Open  ]],
Cell[CellGroupData[{
Cell[181932, 4762, 5250, 137, 496, "Input"],
Cell[187185, 4901, 1680, 36, 418, "Output"]
}, Open  ]],
Cell[CellGroupData[{
Cell[188902, 4942, 5151, 137, 496, "Input"],
Cell[194056, 5081, 1714, 37, 410, "Output"]
}, Open  ]],
Cell[CellGroupData[{
Cell[195807, 5123, 5196, 137, 496, "Input"],
Cell[201006, 5262, 1680, 34, 441, "Output"]
}, Open  ]]
}
]
*)

(* End of internal cache information *)
